# Supplementary material for: Finding cell-specific expression patterns in the early Ciona embryo with single-cell RNA-seq
Source: Sci Rep. 2020 Mar 18;10:4961. doi: 10.1038/s41598-020-61591-1 (PMC7080732; doi:10.1038/s41598-020-61591-1)
Supplement: Supplementary file 2 — Supplementary Table S1. [file 41598_2020_61591_MOESM2_ESM.xlsx]

## Sheet: Sheet1
KHID (2013)	Gene	A5.1	A5.2	B5.1	B5.2	a5.3	a5.4	b5.3	b5.4
KH.C1.159	Hes.a	1	1	1	0	1	1	1	1
KH.C2.290	GABPalpha	1	0	0	1	1	1	1	1
KH.C11.313	Foxa.a	1	1	1	0	1	1	0	0
KH.C8.396	Foxd.b	1	1	1	0	0	0	0	0
KH.C14.520	Foxtun1	1	1	1	0	1	1	1	1
KH.L150.2	Foxtun2	1	1	1	0	0	0	0	0
KH.C1.99	Sox1/2/3	1	1	0	0	1	1	1	1
KH.C7.407	Sox7/17/18	0	0	0	0	1	1	1	1
KH.L8.11	Tbx6-r.a	0	0	1	0	0	0	0	0
KH.S654.3	Tbx6-r.b	0	0	1	0	0	0	0	0
KH.C7.43	Tfap2-r.b	0	0	0	0	1	1	1	1
KH.C12.26	Smad2/3.b	1	1	1	1	1	1	1	1
KH.C13.22	KH.C13.22	1	1	0	0	1	1	1	1
KH.C3.716	Efna.d	0	0	0	0	1	1	1	1
KH.C2.125	Fgf9/16/20	1	1	1	0	0	0	0	0
KH.C5.143	DUSP6.9	0	0	1	0	0	0	0	0
KH.C2.421	Admp	0	0	1	0	0	0	0	0
KH.C3.411	Lefty	1	1	1	0	0	0	0	0
KH.C4.547	Gdf1/3-r	0	0	0	0	1	1	1	1
KH.C9.257	Wnttun5	0	0	1	0	0	0	0	0
KH.C6.162	Fz4	0	0	0	0	1	1	1	1
KH.C2.855	IKK-alpha/beta	0	0	0	1	1	1	1	1
KH.C9.576	Fringe 2	1	1	1	1	1	1	1	1
KH.S1609.1	KH.S1609.1	0	0	0	0	1	1	1	1
KH.C2.313	KH.C2.313	0	0	1	0	0	0	0	0
KH.L61.10	KH.L61.10	1	1	1	0	0	0	0	0
KH.C9.541	KH.C9.541	0	0	0	0	1	1	0	0
KH.C11.697	KH.C11.697	1	1	1	0	1	1	0	0
KH.C11.196	KH.C11.196	1	1	0	0	1	1	0	0
KH.L152.12	KH.L152.12	1	1	1	0	1	1	1	1
KH.S1236.3	KH.S1236.3	1	1	1	0	1	1	1	1
KH.S1996.1	KH.S1996.1	1	1	1	0	1	1	1	1
KH.C2.995	KH.C2.995	1	1	1	0	1	1	1	1
KH.C7.296	KH.C7.296	1	1	1	0	1	1	1	1
KH.C11.367	KH.C11.367	1	1	1	0	1	1	1	1
KH.C14.414	KH.C14.414	1	1	1	0	1	1	1	1
KH.S1248.1	KH.S1248.1	1	1	0	0	1	1	1	1
KH.C13.61	KH.C13.61	1	1	0	0	1	1	1	1
KH.C3.762	Efna.a	0	0	0	0	1	1	1	1
KH.C12.493	Prdm1-r.a	0	0	0	0	1	1	0	0
KH.S1159.1	Fli/ERG4	0	0	0	1	0	0	0	0
KH.L119.7	Foxj2	0	0	0	1	0	0	0	0
KH.C7.243	Dlx.b	0	0	0	1	0	0	0	0
KH.C3.604	LAG1-like3	0	0	0	1	0	0	0	0
KH.C1.685	Prd-B	0	0	0	1	0	0	0	0
KH.C11.381	prep	0	0	0	1	0	0	0	0
KH.C1.1016	GCNF // Ci-ZF262	0	0	0	1	0	0	0	0
KH.C1.727	Zic-r.a // Ci-ZF254	0	0	0	1	0	0	0	0
KH.C14.426	scalloped/TEF1	0	0	0	1	0	0	0	0
KH.C1.777	KH.C1.777	0	0	0	1	0	0	0	0
KH.C1.404	Eph.a	0	0	0	1	0	0	0	0
KH.C1.1083	Eph.b	0	0	0	1	0	0	0	0
KH.L96.106	Nemo-Like	0	0	0	1	0	0	0	0
KH.L18.20	Raf1	0	0	0	1	0	0	0	0
KH.C12.156	Tolloid	0	0	0	1	0	0	0	0
KH.L152.45	Wnt5	0	0	0	1	0	0	0	0
KH.C1.219	KH.C1.219	0	0	0	1	0	0	0	0
KH.L154.37	KH.L154.37	0	0	0	1	0	0	0	0
KH.L135.2	KH.L135.2	0	0	0	1	0	0	0	0
KH.L96.17	KH.L96.17	0	0	0	1	0	0	0	0
KH.C13.27	KH.C13.27	0	0	0	1	0	0	0	0
KH.C1.755	pem	0	0	0	1	0	0	0	0
KH.C11.383	POPK-1	0	0	0	1	0	0	0	0
KH.S852.2	KH.S852.2	0	0	0	1	0	0	0	0
KH.C4.435	pem-2	0	0	0	1	0	0	0	0
KH.L170.69	RhoGAP-a	0	0	0	1	0	0	0	0
KH.C8.23	midnolin	0	0	0	1	0	0	0	0
KH.C2.254	BL4/5-a	0	0	0	1	0	0	0	0
KH.C4.628	PTP-like	0	0	0	1	0	0	0	0
KH.C12.589	DPOZ	0	0	0	1	0	0	0	0
KH.C2.994	pen1	0	0	0	1	0	0	0	0
KH.C2.4	pem-7	0	0	0	1	0	0	0	0
KH.C8.370	pem-8	0	0	0	1	0	0	0	0
KH.C9.853	pem-11	0	0	0	1	0	0	0	0
KH.C14.539	pem-12	0	0	0	1	0	0	0	0
KH.C2.658	pem-13	0	0	0	1	0	0	0	0
KH.C9.412	pem-14	0	0	0	1	0	0	0	0
