# Supplementary material for: Finding cell-specific expression patterns in the early Ciona embryo with single-cell RNA-seq
Source: Sci Rep. 2020 Mar 18;10:4961. doi: 10.1038/s41598-020-61591-1 (PMC7080732; doi:10.1038/s41598-020-61591-1)
Supplement: Supplementary file 3 — Supplementary Table S2. [file 41598_2020_61591_MOESM3_ESM.xlsx]

## Sheet: Sheet1
Embryo	Delivery date	Fertilization date	Date of library preparation	Date of sequencing	Date of sequencing	HiSeq Run	HiSeq Lane	Developmental rate
				MiSeq	HiSeq			(%, 10hpf)
1	2013-07-05	2013-07-10	2013-07-11	2013-07-21	2014-03-18	2	1	80
2	2013-07-05	2013-07-11	2013-07-12	2013-07-25	2014-03-18	2	1	90
3	2013-12-06	2013-12-12	2013-12-17	2014-01-18	2014-02-25	1	1	80
4	2013-12-20	2013-12-24	2014-01-11	2014-01-23	2014-03-18	2	2	70 to 80
