# Supplementary material for: Finding cell-specific expression patterns in the early Ciona embryo with single-cell RNA-seq
Source: Sci Rep. 2020 Mar 18;10:4961. doi: 10.1038/s41598-020-61591-1 (PMC7080732; doi:10.1038/s41598-020-61591-1)
Supplement: Supplementary file 4 — Supplementary Table S3. [file 41598_2020_61591_MOESM4_ESM.xlsx]

## Sheet: SuppTable3
Sequencer	Embryo	Cell Type	Reads	Total reads mapped	Genomic maps	ERCC maps	Mapped (%)	Uniquely mapped (%)	Genes detected
HiSeq	1	A5.1	18026464	17624610	17157231	467379	98	66	9133
HiSeq	1	A5.2	18936348	18242219	18125623	116596	96	66	10854
HiSeq	1	a5.3	21559378	20946096	20900369	45727	97	63	7711
HiSeq	1	a5.4	20566648	20133463	19171399	962064	98	67	10535
HiSeq	1	B5.1	16124246	15634545	15526471	108074	97	67	10524
HiSeq	1	B5.2	19641998	18924338	18795057	129281	96	65	10639
HiSeq	1	b5.3	24536860	24150731	23899872	250859	98	61	9996
HiSeq	1	b5.4	20946576	20472603	19827470	645133	98	67	8865
HiSeq	2	A5.1	24397510	23788760	23690555	98205	98	60	10669
HiSeq	2	A5.2	19260136	18896924	18807965	88959	98	59	11139
HiSeq	2	a5.3	21506590	20823965	20609927	214038	97	56	11038
HiSeq	2	a5.4	14033206	13794648	13558530	236118	98	60	10831
HiSeq	2	B5.1	19040272	18602166	18516806	85360	98	57	10939
HiSeq	2	B5.2	24671350	24130793	23957327	173466	98	56	10928
HiSeq	2	b5.3	20804548	20236303	19926560	309743	97	50	11134
HiSeq	2	b5.4	19746098	19123649	18987936	135713	97	46	10827
HiSeq	3	A5.1	19234374	18853494	18824223	29271	98	61	11338
HiSeq	3	A5.2	22101000	21675497	21638629	36868	98	58	11009
HiSeq	3	a5.3	26110992	25628060	25569702	58358	98	61	11599
HiSeq	3	a5.4	29962982	29431969	29334957	97012	98	61	11284
HiSeq	3	B5.1	27600146	26984063	26948414	35649	98	63	11509
HiSeq	3	B5.2	27678668	27146994	27067745	79249	98	63	11041
HiSeq	3	b5.3	25144600	24660480	24615213	45267	98	65	11400
HiSeq	3	b5.4	28017324	27486996	27443068	43928	98	65	11356
HiSeq	4	A5.1	16715610	15840504	15791832	48672	95	41	10214
HiSeq	4	A5.2	17229152	15421939	15356037	65902	90	41	10314
HiSeq	4	a5.3	19610110	18846708	18762335	84373	96	45	10437
HiSeq	4	a5.4	17831696	17019607	16963742	55865	95	42	10449
HiSeq	4	B5.1	15697950	14976165	14938514	37651	95	48	10549
HiSeq	4	B5.2	14340074	13512327	13443684	68643	94	53	10148
HiSeq	4	b5.3	17012242	16296572	16235216	61356	96	42	10367
HiSeq	4	b5.4	15460414	14768970	14730162	38808	96	51	10634
MiSeq	1	A5.1	4362510	4265260	4149788	115472	98	65	8556
MiSeq	1	A5.2	3282950	3163570	3142851	20719	96	66	10034
MiSeq	1	a5.3	4685304	4561840	4548409	13431	97	63	6159
MiSeq	1	a5.4	4534388	4441789	4225862	215927	98	66	9271
MiSeq	1	B5.1	4454110	4319570	4287992	31578	97	67	9857
MiSeq	1	B5.2	4318964	4162419	4133209	29210	96	65	9975
MiSeq	1	b5.3	4798838	4724571	4674029	50542	98	60	9357
MiSeq	1	b5.4	4532438	4431531	4288186	143345	98	67	7980
MiSeq	2	A5.1	5871404	5724469	5700743	23726	97	60	10238
MiSeq	2	A5.2	4531032	4444505	4423235	21270	98	58	10213
MiSeq	2	a5.3	5016550	4847633	4797010	50623	97	56	10398
MiSeq	2	a5.4	3370150	3312752	3256389	56363	98	60	10053
MiSeq	2	B5.1	4454670	4349075	4327786	21289	98	56	10277
MiSeq	2	B5.2	5908314	5774545	5732398	42147	98	56	10324
MiSeq	2	b5.3	4867080	4728087	4651041	77046	97	50	10534
MiSeq	2	b5.4	4673022	4526372	4491994	34378	97	45	10296
MiSeq	3	A5.1	3682382	3613660	3607702	5958	98	60	10362
MiSeq	3	A5.2	4393888	4313568	4306047	7521	98	57	10234
MiSeq	3	a5.3	4725404	4644873	4633819	11054	98	60	10599
MiSeq	3	a5.4	6647716	6537589	6516144	21445	98	60	10522
MiSeq	3	B5.1	5918032	5792920	5785153	7767	98	63	10663
MiSeq	3	B5.2	5643614	5534019	5517907	16112	98	62	10295
MiSeq	3	b5.3	5435286	5331241	5321162	10079	98	65	10559
MiSeq	3	b5.4	5972582	5865718	5856275	9443	98	64	10543
MiSeq	4	A5.1	3834544	3635653	3624073	11580	95	39	9679
MiSeq	4	A5.2	4201656	3758730	3741768	16962	89	39	9811
MiSeq	4	a5.3	4862938	4676854	4654969	21885	96	42	9928
MiSeq	4	a5.4	4394806	4198238	4183628	14610	96	40	9975
MiSeq	4	B5.1	4201568	4008365	3997826	10539	95	46	10096
MiSeq	4	B5.2	3634364	3409697	3390729	18968	94	51	9662
MiSeq	4	b5.3	4206342	4028074	4012357	15717	96	40	9911
MiSeq	4	b5.4	4063592	3872401	3861517	10884	95	49	10080
