# Supplementary material for: Finding cell-specific expression patterns in the early Ciona embryo with single-cell RNA-seq
Source: Sci Rep. 2020 Mar 18;10:4961. doi: 10.1038/s41598-020-61591-1 (PMC7080732; doi:10.1038/s41598-020-61591-1)
Supplement: Supplementary file 5 — Supplementary Table S4. [file 41598_2020_61591_MOESM5_ESM.xlsx]

## Sheet: SuppTable4.csv
Gene	Condition	Forward primer	Reverse primer	Forward primer (Amplification primer)	Reverse primer (Amplification primer)
KH.C13.98	no_Amp	GCAGTGTTGCCATGTCAGTT	ATGCAAGGTAGCAATGCACA
KH.C12.212	Amp	TGACTGGAGGCGTTTGAATG	TCTTCTTGCACGGCTCGTAC	AGGGGAGTTGTTGAATGACTGG	TATCTTCTTGCACGGCTCGTAC
KH.L60.2	Amp	TCGAGCAGGAATTCAGCAAC	GTCGCACATTGAACTGAACG	GGATATCGAGCAGGAATTCAGC	TTCCTCGCTTGTGTTGCAAC
KH.C8.450	Amp	ATCGGTCGCATATTTTTCCA	CAGGGTTCCCACTTTCTTCA	TGCACCAAGTGAACCAACAC	TCCAATATTCGGACAGGGTTCC
KH.C14.501	no_Amp	TGTGGTTATGTCTGGCCATGG	TGCTTTGCTGGCAGTCATTG
																		O4_1FoutF_1				AGGGGAGTTGTTGAATGACTGG	Good for use
KH.C9.289	no_Amp	TTGAAACAACAGAGCCAACG	TTGCGAACATCTTGAACGAG															O4_1FoutF_2				ACCACTTGCAGAAAAGAAAGGG
KH.C4.260	no_Amp	AAAAGCACCTCGTGAAGCTC	TGCTTTGTACGCTTGCATCG															O4_1RoutF_1				TATCTTCTTGCACGGCTCGTAC	Good for use
KH.S1497.1	Amp	ACCATCAGCCCCTGGTTTATG	AATCAGCACCCACGTTATCG	ACACTACAAGTCGACCATCAGC	GAGCGGCTAAGATAATCAGCAC													O7_8FoutF_1				GGATATCGAGCAGGAATTCAGC	Good for use
KH.C11.529	no_Amp	TGTGCGAAACCAACAAGACC	AGTCGGGAGTGAACTACTTGTG															O7_8RoutR_1				TTCCTCGCTTGTGTTGCAAC	Good for use
KH.L152.12	Amp	TTTACCGAACCCGTGAAACG	ACCGATACCGATCAAGATGAGC	CCGATCATTCTCGACCCGAA	CGACACCACCGATACCGATC													O30_8_Fout1				TGCACCAAGTGAACCAACAC	Good for use
																		O30_8_Rout1				TCCAATATTCGGACAGGGTTCC	Good for use
																		RI8_1F_out				GTTACGGCAGCGGGAGTC	Good for use
																		RI8_1R_out				ATCAGGCACTGCAGCAGATT	Good for use
																		RI8_2F_out				TCAGAATGTTACTTCACCAACCG
																		RI8_2R_out				CAAAACCCAACATCCTTGCT
																		RI52_1F_out				CGAAGAACCGAAAGCCAC
																		O4_1FoutF_1				AGGGGAGTTGTTGAATGACTGG	Good for use
																		O7_8FoutF_1				GGATATCGAGCAGGAATTCAGC	Good for use
																		O30_8_Fout1				TGCACCAAGTGAACCAACAC	Good for use
																		O30_8_Rout1				TCCAATATTCGGACAGGGTTCC	Good for use
																		RI8_1F_out				GTTACGGCAGCGGGAGTC	Good for use
																		RI8_1R_out				ATCAGGCACTGCAGCAGATT	Good for use
																		RI8_2F_out				TCAGAATGTTACTTCACCAACCG
																		RI8_2R_out				CAAAACCCAACATCCTTGCT
