# Supplementary material for: Finding cell-specific expression patterns in the early Ciona embryo with single-cell RNA-seq
Source: Sci Rep. 2020 Mar 18;10:4961. doi: 10.1038/s41598-020-61591-1 (PMC7080732; doi:10.1038/s41598-020-61591-1)
Supplement: Supplementary file 6 — Supplementary Table S5. [file 41598_2020_61591_MOESM6_ESM.xlsx]

## Sheet: SuppTable5
Gene	cloneID
KH.C13.98	cima819h17
KH.C12.212	cicl005n05
KH.L60.2	cicl024c16
KH.C8.450	citb041k05
KH.C14.501	citb006o14
KH.C9.289	cicl010a07
KH.C4.260	cieg058n16
KH.S1497.1	cicl054k02
KH.C11.529	cicl009j12
KH.L152.12	cicl066o11
