# Supplementary material for: Finding cell-specific expression patterns in the early Ciona embryo with single-cell RNA-seq
Source: Sci Rep. 2020 Mar 18;10:4961. doi: 10.1038/s41598-020-61591-1 (PMC7080732; doi:10.1038/s41598-020-61591-1)
Supplement: Supplementary file 7 — Supplementary Table S6. [file 41598_2020_61591_MOESM7_ESM.xlsx]

## Sheet: Matrix_normalized
Gene	cell_type	exp_1	exp_2	exp_3
KH.C13.98	A51	0.1874	2.9749	7.4292
	A52	12.9156	18.3416	5.0943
	B51	12.7057	14.8363	16.6123
	B52	69.61	926.732	130.769
	a53	12.9676	10.5061	14.1675
	a54	0.79	5.1939	5.4511
	b53	7.1583	6.9781	1.8362
	b54	2.5446	8.5584	6.7303
Gene	cell_type	exp_1	exp_2
KH.C12.212	A51	38.4731	36.3209
pre-amplified	A52	208.765	35.0537
	B51	118.588	51.6351
	B52	344.985	130.993
	a53	94.2332	22.7445
	a54	117.913	65.7025
	b53	85.8298	42.1303
	b54	52.0389	41.12
Gene	cell_type	exp_1	exp_2
KH.L60.2	A51	9.0041	6.3415
pre-amplified	A52	24.8952	11.7877
	B51	17.3509	9.3072
	B52	56.1235	25.258
	a53	20.7003	3.346
	a54	15.5174	6.0295
	b53	13.6419	12.227
	b54	13.1554	14.8696
Gene	cell_type	exp_1	exp_2
KH.C8.450	A51	13.2619	19.01
pre-amplified	A52	24.4954	32.1481
	B51	23.8957	24.9303
	B52	35.5795	31.4951
	a53	20.7787	20.3951
	a54	7.7036	18.8049
	b53	14.1879	31.3914
	b54	7.8426	29.0721
Gene	cell_type	exp_1	exp_2	exp_3
KH.C14.501	A51	3.4589	1.9786	2.7253
	A52	1.2209	8.9211	4.7212
	B51	1.1605	13.2912	9.2208
	B52	12.3719	29.4171	8.7169
	a53	6.8836	2.4463	10.4399
	a54	3.6126	2.189	26.4051
	b53	1.3302	14.6281	10.1608
	b54	4.7101	18.0695	10.1933
Gene	cell_type	exp_1	exp_2	exp_3
KH.C9.289	A51	48.895	3.2536	58.3313
	A52	64.2274	9.901	16.4964
	B51	71.637	2.7644	51.5631
	B52	2.9482	0.9522	2.652
	a53	56.3403	9.2513	53.4641
	a54	17.5311	21.7598	54.2943
	b53	22.7161	18.8203	31.7855
	b54	123.785	11.1584	65.4414
Gene	cell_type	exp_1	exp_2	exp_3
KH.C4.260	A51	89.3028	73.63	113.113
	A52	168.326	114.002	113.683
	B51	147.642	65.5165	50.5946
	B52	73.0748	31.8467	42.6815
	a53	119.303	83.8835	89.3701
	a54	90.0278	79.8948	75.9922
	b53	105.838	56.8507	87.848
	b54	146.57	90.0847	110.049
Gene	cell_type	exp_1	exp_2	exp_3
KH.S1497.1	A51	0.0133	9.4189	0.001
pre-amplified	A52	3.3646	2.0746	0.0146
	B51	7.0192	8.8403	7.3372
	B52	0.0007	0.001	0
	a53	0.5874	7.5367	2.2776
	a54	0.0004	32.3308	0.7067
	b53	66.872	1.2771	7.4308
	b54	0.9657	191.485	6.5935
Gene	cell_type	exp_1	exp_2	exp_3
KH.C11.529	A51	26.1622	6.3868	5.5777
	A52	15.1813	5.4995	6.6183
	B51	3.1756	3.1477	2.1548
	B52	0.4565	2.8787	4.8093
	a53	28.8758	3.4053	4.3259
	a54	14.2713	10.6686	5.2987
	b53	0.6425	2.9732	4.2024
	b54	0	3.3521	2.6982
Gene	cell_type	exp_1	exp_2	exp_3	exp_4
KH.L152.12	A51	0.0728	0.0068	0.01	0.0007
pre-amplified	A52	0.0049	0.0066	5.0507	0.0023
	B51	8.8674	73.2618	6.5237	6.4613
	B52	0.0188	0.002	0.0082	0.0002
	a53	36.0666	19.8294	10.7352	31.354
	a54	0	32.868	3.0881	5.8125
	b53	4.9685	37.558	1.4594	5.131
	b54	10.9797	15.7441	8.4629	18.9696

## Sheet: Fold_Change
Gene	cell_type	exp_1	exp_2	exp_3
KH.C13.98	A51	0.00157639	0.00299249	0.0394982
	A52	0.108645	0.0184501	0.0270844
	B51	0.106879	0.014924	0.0883212
	B52	0.585552	0.932212	0.695247
	a53	0.109082	0.0105682	0.0753231
	a54	0.0066454	0.00522461	0.0289814
	b53	0.0602149	0.00701936	0.00976237
	b54	0.0214049	0.00860901	0.0357824
Gene	cell_type	exp_1	exp_2	exp_3
KH.C12.212	A51	0.0362671	0.0853204	0.0678801
	A52	0.196795	0.0823436	0.0654043
	B51	0.111788	0.121295	0.0730217
	B52	0.325204	0.307712	0.139525
	a53	0.08883	0.0534284	0.160155
	a54	0.111153	0.15434	0.122299
	b53	0.0809084	0.0989671	0.155611
	b54	0.0490551	0.0965938	0.216105
Gene	cell_type	exp_1	exp_2	exp_3
KH.L60.2	A51	0.0528445	0.0711198	0.128533
	A52	0.146108	0.132199	0.161016
	B51	0.101831	0.10438	0.1547
	B52	0.329385	0.283268	0.071452
	a53	0.121489	0.0375253	0.101111
	a54	0.0910706	0.0676207	0.153449
	b53	0.0800634	0.137125	0.097027
	b54	0.0772082	0.166762	0.132712
Gene	cell_type	exp_1	exp_2	exp_3
KH.C8.450	A51	0.0897619	0.0917263	0.117917
	A52	0.165795	0.15512	0.147641
	B51	0.161736	0.120293	0.111084
	B52	0.240816	0.151969	0.113883
	a53	0.140639	0.0984096	0.112005
	a54	0.0521411	0.0907367	0.129191
	b53	0.0960295	0.151469	0.122479
	b54	0.0530819	0.140278	0.145801
Gene	cell_type	exp_1	exp_2	exp_3
KH.C14.501	A51	0.0995404	0.021757	0.0330006
	A52	0.0351351	0.0980978	0.0571689
	B51	0.0333969	0.146152	0.111655
	B52	0.356039	0.323475	0.105553
	a53	0.198097	0.0268999	0.126417
	a54	0.103964	0.0240706	0.319739
	b53	0.0382806	0.160853	0.123037
	b54	0.135548	0.198695	0.123431
Gene	cell_type	exp_1	exp_2	exp_3
KH.C9.289	A51	0.119817	0.0417873	0.17463
	A52	0.157389	0.127163	0.0493863
	B51	0.175546	0.0355043	0.154368
	B52	0.00722455	0.0122295	0.00793945
	a53	0.138062	0.118818	0.160059
	a54	0.0429599	0.27947	0.162544
	b53	0.0556657	0.241717	0.0951582
	b54	0.303336	0.143312	0.195916
Gene	cell_type	exp_1	exp_2	exp_3
KH.C4.260	A51	0.0949943	0.123601	0.165532
	A52	0.179054	0.191372	0.166366
	B51	0.157052	0.109981	0.0740411
	B52	0.0777321	0.0534602	0.0624609
	a53	0.126907	0.140813	0.130786
	a54	0.0957656	0.134117	0.111208
	b53	0.112583	0.0954337	0.128558
	b54	0.155912	0.151223	0.161048
Gene	cell_type	exp_1	exp_2	exp_3
KH.S1497.1	A51	0.000168732	0.037234	4.10485e-05
	A52	0.0426853	0.00820114	0.000599309
	B51	0.0890498	0.0349468	0.301181
	B52	8.88062e-06	3.95312e-06	0
	a53	0.00745211	0.0297935	0.0934922
	a54	5.07464e-06	0.127808	0.029009
	b53	0.848379	0.00504853	0.305024
	b54	0.0122515	0.756965	0.270654
Gene	cell_type	exp_1	exp_2	exp_3
KH.C11.529	A51	0.294735	0.166705	0.156302
	A52	0.171028	0.143545	0.185463
	B51	0.0357753	0.0821599	0.0603834
	B52	0.00514278	0.0751385	0.13477
	a53	0.325305	0.0888836	0.121224
	a54	0.160776	0.278467	0.148484
	b53	0.0072382	0.0776051	0.117763
	b54	0	0.087495	0.075611
Gene	cell_type	exp_1	exp_2	exp_3	exp_４
KH.L152.12	A51	0.00119386	3.79302e-05	0.00028298	1.03349e-05
	A52	8.03559e-05	3.68146e-05	0.142925	3.39576e-05
	B51	0.145418	0.408652	0.184608	0.0953956
	B52	0.000308304	1.11559e-05	0.000232044	2.95283e-06
	a53	0.591462	0.110608	0.303785	0.462915
	a54	0	0.183337	0.087387	0.0858167
	b53	0.0814793	0.209497	0.0412981	0.0757549
	b54	0.180058	0.0878201	0.239483	0.28007
