# Supplementary material for: Finding cell-specific expression patterns in the early Ciona embryo with single-cell RNA-seq
Source: Sci Rep. 2020 Mar 18;10:4961. doi: 10.1038/s41598-020-61591-1 (PMC7080732; doi:10.1038/s41598-020-61591-1)
Supplement: Supplementary file 8 — Supplementary Table S7. [file 41598_2020_61591_MOESM8_ESM.xlsx]

## Sheet: Sheet1
KHID (2013)	Gene	TQR	Cluster pattern: {a5.3, a5.4, b5.3, b5.4, A5.1, A5.2, B5.1, B5.2}
KH.C1.755	pem	0.0774047	{0, 0, 0, 0, 0, 0, 0, 1}
KH.L154.37	KH.L154.37	0.028238	{0, 0, 0, 0, 0, 0, 0, 1}
KH.C2.994	pen1	0.0273275	{0, 0, 0, 0, 0, 0, 0, 1}
KH.C1.727	Zic-r.a // Ci-ZF254	0.023946	{0, 0, 0, 0, 0, 0, 0, 1}
KH.C14.539	pem-12	0.0228002	{0, 0, 0, 0, 0, 0, 0, 1}
KH.C1.404	Eph.a	0.0212769	{0, 0, 0, 0, 0, 0, 0, 1}
KH.C11.313	Foxa.a	0.017986	{1, 1, 0, 0, 1, 1, 1, 0}
KH.L152.45	Wnt5	0.0174	{0, 0, 0, 0, 0, 0, 0, 1}
KH.C11.383	POPK-1	0.0148276	{0, 0, 0, 0, 0, 0, 0, 1}
KH.C12.156	Tolloid	0.014724	{0, 0, 0, 0, 0, 0, 0, 1}
KH.C8.890		0.0128369	{0, 0, 0, 0, 1, 1, 1, 0}
KH.C11.577		0.0110258	{0, 0, 0, 0, 1, 1, 0, 0}
KH.C3.716	Efna.d	0.0104362	{1, 1, 1, 1, 0, 0, 0, 0}
KH.S654.1		0.00986892	{0, 0, 0, 0, 0, 0, 1, 0}
KH.S654.2		0.00969251	{0, 0, 0, 0, 0, 0, 1, 0}
KH.C4.628	PTP-like	0.00937919	{0, 0, 0, 0, 0, 0, 0, 1}
KH.C2.658	pem-13	0.00911099	{0, 0, 0, 0, 0, 0, 0, 1}
KH.C13.98		0.00875864	{0, 0, 0, 0, 0, 0, 0, 1}
KH.C8.396	Foxd.b	0.00865965	{0, 0, 0, 0, 1, 1, 1, 0}
KH.C2.125	Fgf9/16/20	0.0082601	{0, 0, 0, 0, 1, 1, 1, 0}
KH.C9.853	pem-11	0.00825869	{0, 0, 0, 0, 0, 0, 0, 1}
KH.S1352.1		0.00747513	{1, 1, 1, 1, 1, 1, 1, 0}
KH.C2.313	KH.C2.313	0.0072901	{0, 0, 0, 0, 0, 0, 1, 0}
KH.C1.99	Sox1/2/3	0.00725843	{1, 1, 1, 1, 1, 1, 0, 0}
KH.C12.493	Prdm1-r.a	0.00673912	{1, 1, 0, 0, 0, 0, 0, 0}
KH.C2.4	pem-7	0.00645251	{0, 0, 0, 0, 0, 0, 0, 1}
KH.C11.529		0.0062843	{1, 1, 0, 0, 1, 1, 0, 0}
KH.S654.3	Tbx6-r.b	0.00617511	{0, 0, 0, 0, 0, 0, 1, 0}
KH.L152.12	KH.L152.12	0.00568299	{1, 1, 1, 1, 0, 0, 1, 0}
KH.L117.4		0.00566362	{1, 1, 1, 1, 1, 1, 0, 0}
KH.C6.219		0.00541822	{0, 0, 0, 0, 1, 1, 0, 0}
KH.C9.289		0.00535194	{1, 1, 1, 1, 1, 1, 1, 0}
KH.C2.254	BL4/5-a	0.00519592	{0, 0, 0, 0, 0, 0, 0, 1}
KH.C7.43	Tfap2-r.b	0.00465503	{1, 1, 1, 1, 0, 0, 0, 0}
KH.C13.27	KH.C13.27	0.00426008	{0, 0, 0, 0, 0, 0, 0, 1}
KH.C12.212		0.0039372	{0, 0, 0, 0, 0, 0, 0, 1}
KH.S1497.1		0.00385897	{1, 1, 1, 1, 0, 0, 0, 0}
KH.C1.933		0.00358115	{1, 1, 1, 0, 1, 1, 1, 1}
KH.C9.541	KH.C9.541	0.00330046	{1, 1, 0, 0, 0, 0, 0, 0}
KH.C12.14		0.0028829	{0, 0, 0, 0, 1, 1, 0, 0}
KH.C8.23	midnolin	0.00258906	{0, 0, 0, 0, 0, 0, 0, 1}
KH.C12.508		0.00254029	{0, 0, 0, 0, 0, 1, 0, 0}
KH.C4.378		0.00239648	{0, 1, 0, 0, 0, 0, 0, 0}
KH.C2.992		0.00233543	{0, 1, 0, 0, 0, 0, 0, 0}
KH.C1.219	KH.C1.219	0.00229176	{0, 0, 0, 0, 0, 0, 0, 1}
KH.L8.11	Tbx6-r.a	0.00224358	{0, 0, 0, 0, 0, 0, 1, 0}
KH.C1.777	KH.C1.777	0.0022273	{0, 0, 0, 0, 0, 0, 0, 1}
KH.C8.718		0.00205841	{1, 0, 1, 1, 1, 1, 1, 1}
KH.C4.260		0.00201385	{1, 1, 1, 1, 1, 1, 1, 0}
KH.C6.162	Fz4	0.0017897	{1, 1, 1, 1, 0, 0, 0, 0}
KH.C1.180		0.00173128	{0, 1, 0, 0, 0, 0, 0, 0}
KH.L50.14		0.00170378	{0, 0, 0, 0, 0, 0, 0, 1}
KH.C5.369		0.00162276	{0, 0, 0, 0, 0, 0, 0, 1}
KH.L170.69	RhoGAP-a	0.00161319	{0, 0, 0, 0, 0, 0, 0, 1}
KH.C8.450		0.00161198	{0, 0, 0, 0, 0, 0, 0, 1}
KH.C11.315		0.00157309	{0, 0, 0, 0, 1, 0, 0, 0}
KH.S1783.2		0.0015705	{0, 0, 0, 0, 0, 0, 1, 0}
KH.C3.65		0.00156032	{0, 0, 0, 1, 0, 0, 0, 0}
KH.C8.194		0.00148295	{1, 1, 1, 1, 0, 0, 0, 0}
KH.C12.561		0.00148187	{0, 1, 0, 0, 0, 0, 0, 0}
KH.C8.475		0.00137391	{0, 0, 0, 0, 0, 0, 1, 0}
KH.C1.1016	GCNF // Ci-ZF262	0.00134505	{0, 0, 0, 0, 0, 0, 0, 1}
KH.C5.89		0.00125538	{0, 0, 0, 0, 0, 0, 1, 0}
KH.C7.752		0.00122558	{1, 0, 1, 1, 1, 1, 1, 1}
KH.C12.67		0.0011823	{0, 0, 0, 0, 1, 0, 0, 0}
KH.C5.6		0.00117472	{0, 0, 0, 1, 0, 0, 0, 0}
KH.L4.14		0.00115903	{0, 1, 0, 0, 0, 0, 0, 0}
KH.L87.51		0.0010939	{0, 0, 0, 1, 0, 0, 0, 0}
KH.C13.66		0.00107325	{1, 1, 1, 0, 1, 1, 1, 1}
KH.S615.8		0.00106502	{0, 1, 0, 0, 0, 0, 0, 0}
KH.C2.1107		0.00105373	{1, 0, 0, 0, 0, 0, 0, 0}
KH.C4.629		0.00105139	{0, 0, 0, 1, 0, 0, 0, 0}
KH.L50.10		0.00105024	{0, 0, 0, 1, 0, 0, 0, 0}
KH.C8.510		0.00103557	{0, 1, 0, 0, 0, 0, 0, 0}
KH.C10.592		0.00102554	{1, 0, 1, 1, 1, 1, 1, 1}
KH.C11.257		0.00100909	{1, 1, 1, 1, 1, 1, 1, 0}
KH.C3.92		0.000992789	{0, 0, 0, 1, 0, 0, 0, 0}
KH.L45.2		0.000980863	{0, 0, 0, 0, 0, 0, 0, 1}
KH.C5.137		0.000980043	{0, 0, 0, 0, 0, 0, 1, 0}
KH.C3.502		0.000977029	{0, 1, 0, 0, 1, 0, 0, 0}
KH.C5.392		0.000931781	{1, 0, 0, 0, 0, 0, 0, 0}
KH.C4.335		0.000926109	{1, 0, 0, 0, 0, 0, 0, 0}
KH.C5.96		0.000924983	{0, 1, 0, 0, 0, 0, 0, 0}
KH.C2.804		0.00091354	{0, 0, 0, 0, 1, 0, 0, 0}
KH.L92.8		0.000905688	{0, 0, 0, 0, 0, 0, 0, 1}
KH.C5.271		0.00089501	{0, 0, 0, 0, 1, 0, 0, 0}
KH.C12.349		0.000887033	{0, 1, 0, 1, 0, 0, 0, 0}
KH.L60.2		0.000875352	{0, 0, 0, 0, 0, 0, 0, 1}
KH.C5.439		0.000873874	{0, 0, 0, 0, 0, 1, 0, 0}
KH.C2.846		0.000853891	{0, 0, 0, 0, 0, 0, 0, 1}
KH.S962.3		0.000847513	{0, 0, 0, 0, 0, 0, 1, 0}
KH.C3.762	Efna.a	0.000825075	{1, 1, 1, 1, 0, 0, 0, 0}
KH.C8.28		0.000822362	{0, 0, 0, 1, 0, 0, 0, 0}
KH.L24.39		0.000796405	{0, 0, 1, 1, 0, 1, 1, 1}
KH.C14.187		0.000776917	{0, 0, 1, 0, 0, 0, 0, 0}
KH.C3.380		0.000761786	{0, 1, 0, 0, 0, 0, 0, 0}
KH.C10.106		0.000759171	{1, 0, 0, 0, 0, 0, 0, 0}
KH.C8.151		0.000743764	{0, 0, 1, 0, 0, 0, 0, 0}
KH.C1.1131		0.000742994	{0, 0, 0, 0, 0, 0, 1, 0}
KH.L60.16		0.000731769	{1, 0, 0, 0, 0, 0, 0, 0}
KH.C1.319		0.000722478	{0, 0, 0, 0, 0, 0, 0, 1}
KH.C12.491		0.000719794	{0, 0, 0, 0, 0, 1, 0, 0}
KH.C14.326		0.000703906	{1, 0, 1, 0, 1, 1, 1, 1}
KH.C1.181		0.000699961	{1, 1, 1, 1, 0, 1, 1, 1}
KH.C1.1251		0.000688866	{0, 0, 0, 1, 0, 0, 0, 0}
KH.C3.4		0.00068433	{1, 0, 0, 0, 0, 0, 0, 0}
KH.C7.62		0.000683738	{0, 1, 0, 0, 0, 0, 0, 0}
KH.C14.465		0.000672659	{0, 0, 1, 0, 0, 0, 0, 0}
KH.C1.731		0.000670634	{0, 0, 0, 1, 0, 0, 0, 0}
KH.L167.4		0.000667583	{0, 0, 0, 0, 0, 0, 1, 0}
KH.C8.253		0.000663643	{0, 0, 0, 1, 0, 0, 0, 0}
KH.L37.43		0.000661414	{1, 1, 0, 0, 0, 0, 0, 0}
KH.C12.313		0.000651019	{0, 0, 0, 0, 1, 0, 0, 0}
KH.S2600.1		0.000647387	{0, 0, 0, 1, 0, 0, 0, 0}
KH.L129.8		0.000646872	{0, 0, 0, 0, 1, 0, 0, 0}
KH.C14.276		0.000643541	{1, 0, 0, 0, 0, 0, 0, 0}
KH.C1.557		0.00064137	{0, 0, 0, 1, 0, 0, 0, 0}
KH.S1050.1		0.000637343	{0, 0, 0, 0, 0, 1, 0, 0}
KH.C5.464		0.000636385	{0, 0, 1, 0, 0, 0, 0, 0}
KH.C9.530		0.000630912	{0, 0, 0, 0, 0, 0, 1, 0}
KH.C9.324		0.00062444	{0, 0, 0, 1, 0, 0, 0, 0}
KH.C9.176		0.000619185	{0, 1, 0, 1, 0, 0, 0, 0}
KH.C7.529		0.000618574	{0, 1, 0, 0, 0, 0, 0, 0}
KH.C9.120		0.000617922	{0, 0, 0, 0, 0, 1, 0, 0}
KH.C9.489		0.000609213	{0, 0, 0, 0, 0, 0, 0, 1}
KH.C4.256		0.000608756	{1, 1, 0, 0, 0, 0, 0, 0}
KH.C8.476		0.00060874	{0, 0, 0, 0, 1, 0, 0, 0}
KH.C1.803		0.000603792	{0, 0, 0, 0, 0, 0, 0, 1}
KH.C8.657		0.000602036	{0, 0, 1, 0, 0, 0, 0, 0}
KH.S1783.1		0.000591913	{0, 0, 0, 0, 0, 0, 1, 0}
KH.L44.14		0.000590673	{0, 0, 1, 0, 0, 0, 0, 0}
KH.C9.288		0.000586569	{0, 1, 0, 0, 0, 0, 0, 0}
KH.C14.27		0.000585844	{0, 0, 0, 0, 0, 0, 1, 0}
KH.S970.5		0.000581409	{0, 0, 0, 1, 0, 0, 0, 0}
KH.S1815.1		0.000578898	{0, 0, 1, 0, 0, 0, 0, 0}
KH.C5.489		0.000566892	{0, 1, 0, 0, 1, 0, 1, 1}
KH.S403.2		0.000554977	{0, 0, 0, 1, 0, 0, 0, 0}
KH.L97.2		0.00055406	{0, 0, 0, 0, 0, 0, 0, 1}
KH.C2.584		0.000552048	{0, 0, 1, 0, 0, 0, 0, 0}
KH.C1.270		0.000547153	{0, 0, 0, 0, 1, 0, 0, 0}
KH.C4.457		0.000531499	{1, 0, 0, 0, 0, 0, 0, 0}
KH.L92.13		0.000525376	{0, 0, 0, 0, 0, 0, 1, 0}
KH.S790.5		0.000523335	{1, 0, 0, 0, 0, 0, 0, 0}
KH.C8.693		0.000522899	{0, 0, 0, 0, 0, 0, 0, 1}
KH.C2.399		0.000520389	{0, 0, 0, 0, 0, 1, 0, 0}
KH.L84.27		0.000519224	{0, 0, 0, 1, 0, 0, 0, 0}
KH.C11.276		0.000516402	{1, 0, 1, 1, 1, 1, 1, 1}
KH.C11.581		0.000511012	{0, 0, 0, 0, 0, 0, 1, 0}
KH.L18.72		0.000504531	{0, 0, 0, 0, 0, 1, 0, 0}
KH.S882.5		0.000504531	{0, 0, 0, 0, 0, 1, 0, 0}
KH.C10.349		0.000501924	{1, 1, 0, 0, 0, 0, 0, 0}
KH.C4.423		0.000496832	{0, 1, 0, 0, 0, 0, 0, 0}
KH.C1.993		0.00049434	{1, 0, 1, 1, 1, 1, 1, 1}
KH.C4.675		0.00049421	{0, 1, 0, 0, 0, 0, 0, 0}
KH.C1.1005		0.00049073	{0, 1, 1, 1, 1, 1, 1, 1}
KH.C9.446		0.000488551	{1, 1, 1, 1, 1, 1, 1, 0}
KH.L46.3		0.000480886	{0, 0, 0, 1, 0, 0, 0, 0}
KH.C7.93		0.000465437	{1, 1, 1, 1, 0, 1, 1, 1}
KH.L152.34		0.000460437	{1, 0, 0, 0, 0, 0, 0, 0}
KH.C8.524		0.000457925	{0, 0, 0, 0, 1, 0, 1, 1}
KH.C12.352		0.000453951	{0, 0, 0, 0, 0, 1, 0, 0}
KH.C6.281		0.000441171	{1, 0, 0, 0, 0, 0, 0, 0}
KH.S618.5		0.000440943	{0, 0, 0, 1, 0, 0, 0, 0}
KH.C3.207		0.000434166	{0, 0, 0, 0, 0, 0, 1, 0}
KH.S999.5		0.000429431	{1, 1, 1, 1, 0, 1, 1, 1}
KH.C7.406		0.000428968	{0, 0, 0, 0, 0, 0, 1, 0}
KH.C9.447		0.000428743	{0, 1, 1, 1, 1, 1, 1, 1}
KH.L22.61		0.000426945	{1, 1, 1, 0, 1, 0, 1, 1}
KH.C12.87		0.000420639	{1, 0, 1, 1, 1, 1, 1, 1}
KH.C1.122		0.000418546	{0, 0, 0, 0, 0, 0, 1, 0}
KH.L37.45		0.000418546	{0, 0, 0, 0, 0, 0, 1, 0}
KH.C11.209		0.000418047	{0, 0, 0, 1, 0, 0, 0, 0}
KH.C12.688		0.000418047	{0, 0, 0, 1, 0, 0, 0, 0}
KH.C9.462		0.000418047	{0, 0, 0, 1, 0, 0, 0, 0}
KH.C4.779		0.000414767	{0, 1, 0, 0, 0, 0, 0, 0}
KH.C4.639		0.000410997	{0, 1, 0, 0, 0, 0, 0, 0}
KH.S800.2		0.000410997	{0, 1, 0, 0, 0, 0, 0, 0}
KH.L18.74		0.000410678	{0, 0, 0, 0, 0, 1, 0, 0}
KH.C2.1084		0.000409343	{0, 0, 1, 0, 0, 0, 0, 0}
KH.S1904.2		0.000409343	{0, 0, 1, 0, 0, 0, 0, 0}
KH.L13.24		0.000406445	{1, 0, 0, 0, 0, 0, 0, 0}
KH.L153.109		0.000406342	{0, 0, 0, 0, 0, 1, 1, 0}
KH.C14.251		0.000386259	{0, 0, 0, 0, 0, 1, 0, 0}
KH.C11.636		0.000384597	{0, 0, 0, 0, 1, 0, 0, 0}
KH.L10.17		0.000375826	{1, 0, 0, 0, 0, 0, 0, 0}
KH.S1285.1		0.000375826	{1, 0, 0, 0, 0, 0, 0, 0}
KH.C6.188		0.00036797	{0, 0, 0, 0, 0, 1, 0, 0}
KH.S1857.1		0.000364657	{0, 1, 0, 0, 0, 0, 0, 0}
KH.C5.501		0.000364257	{0, 0, 1, 0, 0, 0, 1, 0}
KH.C2.404		0.000363659	{0, 0, 1, 0, 0, 0, 0, 0}
KH.C3.524		0.00036343	{0, 0, 0, 0, 1, 0, 0, 0}
KH.C1.937		0.000361954	{0, 0, 0, 1, 0, 0, 0, 0}
KH.C4.435	pem-2	0.000360637	{0, 0, 0, 0, 0, 0, 0, 1}
KH.C7.122		0.000359309	{0, 0, 0, 0, 0, 0, 0, 1}
KH.S985.2		0.000359309	{0, 0, 0, 0, 0, 0, 0, 1}
KH.C10.371		0.000356757	{0, 0, 0, 0, 0, 1, 0, 0}
KH.S1508.1		0.000356757	{0, 0, 0, 0, 0, 1, 0, 0}
KH.C3.520		0.000355484	{0, 0, 1, 0, 0, 0, 0, 0}
KH.L37.47		0.000355484	{0, 0, 1, 0, 0, 0, 0, 0}
KH.C1.863		0.000353645	{0, 0, 0, 1, 0, 0, 0, 0}
KH.C8.621		0.000349459	{0, 1, 0, 0, 0, 0, 0, 0}
KH.C8.660		0.000349459	{0, 1, 0, 0, 1, 1, 0, 0}
KH.C12.68		0.000348142	{0, 0, 0, 1, 0, 0, 0, 0}
KH.L134.27		0.000348142	{0, 0, 0, 1, 0, 0, 0, 0}
KH.C8.488		0.000345091	{0, 0, 0, 1, 0, 0, 0, 0}
KH.L20.57		0.000343067	{1, 0, 0, 0, 0, 0, 0, 0}
KH.L9.22		0.000341263	{1, 0, 0, 0, 0, 0, 0, 0}
KH.C4.728		0.000335865	{0, 0, 0, 0, 0, 1, 0, 0}
KH.S1644.1		0.000335865	{0, 0, 0, 0, 0, 1, 0, 0}
KH.C4.239		0.000322742	{0, 0, 1, 0, 0, 0, 0, 0}
KH.C14.369		0.000321718	{0, 0, 0, 1, 0, 0, 0, 0}
KH.C11.492		0.000319887	{0, 0, 0, 0, 0, 1, 0, 1}
KH.C14.477		0.000319887	{0, 0, 0, 0, 0, 0, 0, 1}
KH.C1.525		0.000319887	{0, 0, 0, 0, 0, 0, 0, 1}
KH.C12.354		0.000318725	{0, 0, 1, 0, 0, 1, 0, 0}
KH.L154.33		0.000317175	{0, 0, 1, 0, 0, 0, 0, 0}
KH.C8.145		0.000312652	{0, 0, 1, 0, 0, 0, 0, 0}
KH.S1236.3	KH.S1236.3	0.000312132	{0, 1, 0, 0, 0, 0, 0, 0}
KH.C11.667		0.000310808	{0, 0, 0, 1, 0, 0, 0, 0}
KH.C8.277		0.000303326	{0, 0, 0, 0, 0, 0, 1, 0}
KH.C8.423		0.000303326	{0, 0, 0, 0, 0, 0, 1, 0}
KH.L124.20		0.000303326	{0, 0, 0, 0, 0, 0, 1, 0}
KH.S369.5		0.000303326	{0, 0, 0, 0, 0, 0, 1, 0}
KH.S779.3		0.000303326	{0, 0, 0, 0, 0, 0, 1, 0}
KH.C1.1122		0.000301896	{0, 0, 0, 0, 0, 0, 0, 1}
KH.C4.615		0.000301896	{0, 0, 0, 0, 0, 0, 0, 1}
KH.C9.752		0.000301896	{0, 0, 0, 0, 0, 0, 0, 1}
KH.C9.821		0.000301896	{0, 0, 0, 0, 0, 0, 0, 1}
KH.C12.149		0.000300315	{1, 0, 1, 1, 1, 1, 1, 1}
KH.S553.4		0.000299813	{1, 0, 1, 0, 0, 0, 0, 0}
KH.C2.76		0.000290619	{0, 1, 0, 0, 0, 0, 0, 0}
KH.C3.638		0.000290619	{0, 1, 0, 0, 0, 0, 0, 0}
KH.L164.3		0.000290619	{0, 1, 0, 0, 0, 0, 0, 0}
KH.L37.73		0.000290619	{0, 1, 0, 0, 0, 0, 0, 0}
KH.L22.39		0.000282764	{0, 1, 1, 1, 1, 1, 1, 1}
KH.C7.22		0.000275861	{0, 0, 0, 1, 0, 0, 0, 0}
KH.L95.5		0.000275428	{0, 0, 0, 0, 0, 0, 0, 1}
KH.S417.5		0.000267574	{0, 0, 1, 0, 0, 0, 0, 0}
KH.L4.44		0.000264337	{0, 0, 0, 1, 0, 0, 0, 0}
KH.C2.453		0.000264018	{0, 1, 0, 0, 0, 0, 0, 0}
KH.L9.5		0.000261966	{1, 0, 0, 0, 0, 0, 0, 0}
KH.C3.709		0.000260707	{0, 0, 0, 1, 0, 0, 0, 0}
KH.C9.497		0.000247984	{1, 0, 0, 0, 0, 0, 0, 0}
KH.L4.62		0.000244235	{1, 1, 1, 1, 1, 0, 1, 1}
KH.C10.262		0.000244178	{0, 0, 0, 0, 1, 0, 0, 0}
KH.C12.487		0.00024215	{0, 0, 0, 1, 0, 0, 0, 0}
KH.C9.106		0.000237459	{1, 1, 1, 1, 0, 1, 1, 1}
KH.C9.219		0.000230155	{0, 0, 1, 0, 0, 0, 0, 0}
KH.C5.223		0.000223381	{0, 0, 0, 1, 0, 0, 0, 0}
KH.C3.1		0.000221888	{0, 0, 0, 0, 0, 1, 0, 0}
KH.C3.174		0.000211799	{1, 1, 1, 1, 1, 1, 1, 0}
KH.C2.369		0.000205121	{0, 0, 0, 0, 0, 0, 0, 1}
KH.C2.316		0.000204152	{1, 0, 1, 1, 1, 1, 1, 1}
KH.C9.890		0.000199955	{0, 1, 0, 0, 0, 0, 0, 0}
KH.L109.2		0.000198203	{0, 0, 0, 1, 0, 0, 0, 0}
KH.C5.306		0.00019651	{1, 0, 1, 1, 1, 1, 1, 1}
KH.C1.25		0.000196413	{0, 0, 0, 0, 0, 0, 1, 0}
KH.C2.628		0.000196409	{1, 1, 1, 0, 1, 1, 1, 1}
KH.C10.149		0.000195687	{1, 0, 0, 1, 0, 0, 0, 0}
KH.L147.36		0.0001919	{0, 1, 0, 0, 0, 0, 0, 0}
KH.C1.642		0.000188011	{0, 1, 1, 0, 1, 1, 1, 1}
KH.C1.935		0.000176125	{0, 1, 1, 1, 1, 1, 1, 1}
KH.C7.569		0.000175569	{0, 1, 0, 0, 0, 0, 0, 0}
KH.C2.27		0.000175296	{1, 0, 0, 0, 0, 0, 0, 0}
KH.C2.370		0.000175154	{0, 0, 0, 0, 1, 0, 0, 0}
KH.C3.309		0.000171818	{0, 0, 0, 1, 0, 0, 0, 0}
KH.C11.407		0.000169606	{0, 0, 1, 0, 0, 0, 1, 0}
KH.C1.715		0.000168462	{0, 1, 0, 1, 0, 0, 0, 0}
KH.S2190.1		0.000164015	{0, 0, 0, 0, 1, 1, 0, 0}
KH.C1.170		0.000163703	{0, 0, 0, 0, 0, 1, 0, 0}
KH.C10.504		0.000159146	{0, 0, 1, 0, 1, 0, 0, 0}
KH.C1.899		0.000157694	{0, 0, 1, 1, 1, 0, 1, 1}
KH.C3.9		0.000155224	{1, 1, 0, 0, 1, 0, 0, 0}
KH.C8.172		0.000146215	{0, 0, 0, 0, 1, 0, 0, 0}
KH.S774.2		0.000142763	{1, 0, 0, 0, 0, 0, 0, 0}
KH.C9.681		0.000142463	{0, 1, 1, 0, 0, 1, 1, 0}
KH.C2.1103		0.0001417	{1, 1, 1, 0, 1, 0, 1, 1}
KH.C8.803		0.000140522	{0, 0, 0, 0, 1, 1, 0, 0}
KH.C5.549		0.000139646	{0, 0, 0, 0, 0, 1, 0, 0}
KH.L96.60		0.000139267	{0, 0, 0, 0, 0, 1, 0, 0}
KH.C3.779		0.000138479	{0, 0, 1, 0, 0, 0, 0, 0}
KH.C14.318		0.000133143	{0, 1, 1, 1, 1, 1, 1, 1}
KH.C8.347		0.000130208	{1, 1, 0, 1, 1, 1, 1, 0}
KH.L112.5		0.000125238	{0, 0, 0, 0, 0, 1, 0, 0}
KH.C7.605		0.000123307	{0, 0, 0, 0, 0, 1, 0, 0}
KH.S1490.1		0.00012315	{0, 0, 0, 0, 1, 0, 0, 0}
KH.C13.47		0.000118724	{0, 0, 1, 0, 0, 0, 0, 0}
KH.C14.159		0.000112909	{0, 0, 0, 1, 0, 1, 1, 1}
KH.C14.198		0.000112871	{0, 1, 0, 0, 0, 0, 0, 0}
KH.C9.546		0.000112463	{0, 1, 1, 1, 1, 1, 1, 1}
KH.S1001.1		0.000111445	{0, 0, 1, 0, 0, 0, 1, 1}
KH.C14.87		0.000108966	{0, 0, 0, 1, 0, 0, 0, 0}
KH.C6.176		0.000107891	{0, 0, 0, 1, 0, 0, 0, 0}
KH.S1219.2		0.000102929	{0, 0, 0, 0, 0, 0, 0, 1}
KH.C10.228		9.69304e-05	{0, 0, 0, 1, 0, 0, 0, 0}
KH.C1.566		9.56629e-05	{0, 1, 0, 0, 0, 0, 0, 0}
KH.C14.104		9.3031e-05	{0, 0, 0, 1, 0, 0, 0, 0}
KH.S2168.1		9.16628e-05	{0, 0, 0, 0, 0, 1, 0, 0}
KH.S390.6		8.95445e-05	{0, 0, 0, 0, 0, 0, 1, 0}
KH.C4.528		8.89602e-05	{1, 0, 0, 0, 0, 0, 0, 0}
KH.S1015.3		8.35326e-05	{0, 0, 0, 0, 0, 0, 1, 0}
KH.L67.3		8.05827e-05	{0, 0, 1, 0, 0, 0, 0, 0}
KH.C4.793		8.04596e-05	{0, 0, 0, 1, 0, 0, 0, 0}
KH.C1.959		8.02933e-05	{1, 0, 0, 0, 0, 0, 0, 0}
KH.L133.12		8.00346e-05	{1, 0, 0, 0, 0, 0, 0, 0}
KH.C12.373		7.65051e-05	{0, 1, 0, 0, 0, 0, 0, 0}
KH.L147.25		7.46724e-05	{0, 1, 1, 1, 1, 1, 1, 1}
KH.L61.14		7.00247e-05	{1, 1, 0, 1, 1, 1, 1, 1}
KH.C5.567		6.87554e-05	{1, 1, 1, 1, 1, 0, 1, 1}
KH.C11.213		6.74612e-05	{1, 0, 1, 0, 0, 0, 1, 0}
KH.C3.591		6.48651e-05	{0, 0, 1, 0, 0, 0, 0, 0}
KH.C1.472		6.41841e-05	{0, 0, 0, 0, 1, 0, 1, 0}
KH.C5.522		6.34576e-05	{0, 0, 0, 1, 0, 0, 0, 0}
KH.C14.193		5.49853e-05	{0, 0, 0, 1, 0, 0, 0, 0}
KH.S1914.1		5.43181e-05	{1, 1, 1, 0, 0, 1, 0, 0}
KH.L149.39		5.08545e-05	{0, 0, 1, 0, 1, 1, 1, 1}
KH.C2.65		4.70787e-05	{0, 1, 0, 0, 0, 0, 0, 0}
KH.C9.451		4.64629e-05	{0, 0, 0, 0, 0, 1, 1, 0}
KH.C12.218		4.5996e-05	{0, 0, 0, 0, 0, 1, 0, 0}
KH.C1.906		4.52459e-05	{0, 0, 0, 0, 0, 1, 0, 0}
KH.C2.792		4.48022e-05	{0, 0, 1, 1, 0, 1, 1, 1}
KH.C1.1220		4.4661e-05	{0, 1, 0, 0, 0, 0, 0, 0}
KH.S1854.1		4.19282e-05	{1, 1, 0, 0, 0, 0, 0, 0}
KH.C4.271		3.9727e-05	{0, 1, 0, 1, 0, 0, 0, 0}
KH.C10.586		3.48703e-05	{1, 0, 1, 1, 1, 1, 1, 1}
KH.L133.7		2.86031e-05	{0, 0, 0, 0, 1, 0, 0, 0}
KH.S803.3		2.70606e-05	{0, 0, 0, 0, 0, 0, 0, 1}
KH.C6.193		2.34364e-05	{1, 0, 1, 1, 1, 1, 1, 1}
KH.S406.13		2.13181e-05	{0, 0, 0, 1, 0, 0, 0, 0}
KH.L18.104		2.05837e-05	{0, 0, 0, 0, 0, 1, 0, 0}
KH.C1.509		1.38982e-05	{0, 1, 0, 0, 0, 0, 0, 1}
KH.L172.20		1.37605e-05	{0, 1, 0, 0, 0, 0, 0, 0}
KH.C5.291		1.37099e-05	{0, 0, 1, 1, 0, 1, 1, 1}
KH.C7.736		1.23712e-05	{0, 0, 0, 0, 0, 1, 0, 0}
KH.C4.153		1.08307e-05	{1, 0, 0, 0, 0, 0, 0, 0}
KH.C11.303		1.07058e-05	{0, 0, 0, 0, 0, 0, 1, 0}
KH.S3161.1		9.91721e-06	{0, 0, 1, 0, 0, 0, 0, 0}
KH.C10.493		7.29821e-06	{0, 0, 0, 0, 0, 1, 0, 0}
KH.C3.411	Lefty	6.44288e-06	{0, 0, 0, 0, 1, 0, 0, 0}
KH.C6.38		6.39247e-06	{0, 1, 0, 0, 0, 0, 0, 0}
KH.S1495.1		4.55997e-06	{1, 1, 1, 1, 1, 1, 1, 0}
KH.L64.1		6.77248e-08	{1, 1, 1, 1, 1, 1, 1, 0}
KH.C10.119		0	{0, 0, 0, 0, 0, 0, 1, 0}
KH.C10.12		0	{0, 1, 0, 0, 0, 0, 0, 0}
KH.C10.120		0	{0, 0, 0, 0, 0, 1, 0, 0}
KH.C10.126		0	{0, 0, 0, 0, 0, 0, 1, 0}
KH.C10.144		0	{1, 0, 0, 0, 0, 0, 0, 0}
KH.C10.145		0	{0, 0, 0, 0, 0, 1, 0, 1}
KH.C10.173		0	{0, 0, 1, 0, 0, 0, 0, 0}
KH.C10.182		0	{0, 0, 0, 0, 0, 0, 0, 1}
KH.C10.198		0	{0, 0, 0, 0, 0, 0, 0, 1}
KH.C10.203		0	{1, 1, 0, 0, 0, 0, 0, 0}
KH.C10.204		0	{0, 0, 0, 0, 0, 0, 1, 0}
KH.C10.205		0	{0, 0, 1, 0, 1, 0, 0, 0}
KH.C10.220		0	{1, 0, 0, 1, 0, 0, 0, 0}
KH.C10.227		0	{0, 0, 0, 0, 0, 0, 1, 0}
KH.C10.233		0	{0, 0, 0, 0, 0, 1, 0, 0}
KH.C10.237		0	{0, 0, 0, 0, 1, 0, 0, 0}
KH.C10.244		0	{0, 0, 0, 0, 0, 1, 1, 1}
KH.C10.261		0	{0, 0, 0, 0, 0, 0, 0, 1}
KH.C10.284		0	{0, 0, 0, 0, 0, 0, 0, 1}
KH.C10.295		0	{0, 0, 0, 0, 0, 0, 0, 1}
KH.C10.300		0	{0, 1, 0, 0, 0, 0, 0, 1}
KH.C10.302		0	{0, 0, 0, 0, 1, 0, 0, 0}
KH.C10.312		0	{0, 0, 1, 0, 0, 0, 0, 0}
KH.C10.331		0	{1, 0, 0, 0, 0, 0, 0, 0}
KH.C10.332		0	{0, 0, 0, 0, 0, 1, 0, 0}
KH.C10.338		0	{0, 0, 0, 1, 0, 0, 0, 1}
KH.C10.341		0	{0, 0, 0, 0, 0, 1, 0, 0}
KH.C10.344		0	{0, 0, 0, 0, 0, 0, 1, 0}
KH.C10.350		0	{0, 1, 1, 0, 0, 0, 0, 1}
KH.C10.359		0	{0, 0, 0, 0, 1, 0, 0, 0}
KH.C10.364		0	{0, 1, 0, 0, 0, 0, 0, 0}
KH.C10.368		0	{0, 1, 0, 0, 0, 0, 0, 1}
KH.C10.373		0	{0, 0, 0, 1, 0, 0, 0, 0}
KH.C10.381		0	{0, 0, 1, 0, 0, 0, 0, 0}
KH.C10.390		0	{0, 0, 0, 1, 0, 1, 1, 1}
KH.C10.391		0	{1, 0, 0, 0, 0, 0, 0, 0}
KH.C10.402		0	{0, 0, 0, 1, 0, 0, 0, 0}
KH.C10.410		0	{0, 0, 0, 0, 0, 1, 0, 0}
KH.C10.419		0	{0, 1, 0, 0, 0, 0, 0, 0}
KH.C10.422		0	{0, 0, 0, 0, 0, 0, 1, 0}
KH.C10.426		0	{0, 0, 0, 0, 1, 0, 0, 0}
KH.C10.448		0	{0, 0, 0, 0, 0, 0, 0, 1}
KH.C10.450		0	{0, 0, 0, 0, 0, 1, 0, 0}
KH.C10.462		0	{0, 0, 0, 0, 0, 0, 1, 0}
KH.C10.477		0	{0, 0, 0, 1, 0, 0, 1, 1}
KH.C10.490		0	{1, 0, 0, 1, 0, 0, 0, 0}
KH.C10.501		0	{0, 0, 1, 0, 0, 0, 0, 0}
KH.C10.506		0	{0, 0, 0, 0, 0, 0, 1, 0}
KH.C10.515		0	{0, 0, 0, 0, 0, 0, 1, 0}
KH.C10.516		0	{0, 0, 1, 0, 0, 1, 1, 1}
KH.C10.544		0	{1, 0, 0, 0, 0, 0, 0, 0}
KH.C10.545		0	{1, 0, 0, 0, 0, 0, 0, 0}
KH.C10.567		0	{0, 0, 1, 0, 0, 0, 0, 0}
KH.C10.568		0	{0, 0, 0, 0, 0, 0, 1, 0}
KH.C10.589		0	{0, 0, 0, 1, 0, 0, 0, 0}
KH.C10.599		0	{0, 0, 0, 0, 0, 0, 1, 0}
KH.C10.60		0	{0, 0, 0, 0, 0, 0, 0, 1}
KH.C10.609		0	{0, 0, 0, 0, 0, 1, 1, 0}
KH.C10.617		0	{0, 1, 0, 0, 0, 0, 0, 0}
KH.C10.625		0	{0, 0, 0, 0, 0, 0, 1, 0}
KH.C10.626		0	{1, 1, 0, 0, 0, 0, 1, 0}
KH.C10.68		0	{0, 0, 1, 0, 0, 0, 0, 0}
KH.C10.76		0	{0, 1, 0, 0, 0, 0, 0, 0}
KH.C10.8		0	{0, 0, 0, 0, 0, 1, 0, 0}
KH.C10.83		0	{0, 0, 0, 0, 0, 1, 0, 0}
KH.C10.86		0	{0, 0, 0, 0, 0, 0, 1, 0}
KH.C10.88		0	{0, 1, 0, 0, 0, 0, 0, 0}
KH.C10.89		0	{0, 0, 0, 0, 1, 0, 0, 0}
KH.C1.100		0	{1, 1, 0, 0, 1, 1, 0, 0}
KH.C1.1002		0	{0, 0, 1, 0, 0, 0, 0, 0}
KH.C1.1004		0	{0, 0, 0, 1, 0, 0, 0, 0}
KH.C1.1013		0	{0, 1, 0, 1, 0, 0, 0, 0}
KH.C1.1019		0	{1, 0, 0, 0, 0, 0, 0, 0}
KH.C1.102		0	{0, 0, 0, 1, 0, 0, 0, 0}
KH.C1.1028		0	{1, 0, 1, 1, 1, 1, 1, 0}
KH.C1.1035		0	{0, 0, 1, 0, 0, 1, 0, 0}
KH.C1.1039		0	{0, 0, 0, 0, 1, 0, 0, 0}
KH.C1.1047		0	{0, 0, 0, 0, 0, 1, 0, 0}
KH.C1.1050		0	{0, 0, 0, 1, 0, 0, 0, 0}
KH.C1.1053		0	{0, 0, 0, 1, 1, 0, 0, 0}
KH.C1.1055		0	{0, 1, 0, 0, 0, 0, 0, 0}
KH.C1.106		0	{1, 0, 0, 0, 0, 0, 0, 0}
KH.C1.1068		0	{0, 0, 0, 0, 0, 0, 1, 0}
KH.C1.1080		0	{1, 0, 1, 0, 0, 0, 1, 0}
KH.C1.1093		0	{0, 0, 0, 0, 0, 0, 1, 0}
KH.C11.106		0	{0, 0, 1, 0, 0, 0, 0, 0}
KH.C1.1113		0	{0, 0, 1, 0, 0, 1, 0, 0}
KH.C1.1116		0	{1, 1, 0, 0, 0, 0, 0, 0}
KH.C11.116		0	{0, 0, 0, 0, 0, 0, 0, 1}
KH.C1.1123		0	{1, 0, 0, 0, 0, 0, 0, 0}
KH.C1.1128		0	{0, 0, 1, 0, 0, 0, 0, 0}
KH.C1.1132		0	{0, 1, 0, 0, 0, 0, 0, 0}
KH.C1.114		0	{1, 0, 0, 0, 0, 1, 0, 0}
KH.C1.1142		0	{0, 0, 0, 0, 0, 0, 0, 1}
KH.C11.144		0	{0, 0, 0, 0, 0, 0, 1, 0}
KH.C1.1152		0	{0, 0, 0, 0, 0, 1, 0, 1}
KH.C1.1154		0	{0, 0, 0, 1, 0, 0, 0, 0}
KH.C11.157		0	{0, 0, 0, 0, 0, 0, 0, 1}
KH.C1.1163		0	{0, 0, 0, 0, 0, 1, 0, 0}
KH.C11.168		0	{0, 0, 0, 0, 1, 0, 0, 0}
KH.C1.1176		0	{0, 0, 0, 0, 0, 0, 1, 0}
KH.C11.179		0	{0, 0, 0, 0, 0, 0, 1, 0}
KH.C1.118		0	{0, 0, 0, 0, 1, 0, 0, 0}
KH.C11.182		0	{0, 0, 0, 0, 0, 0, 0, 1}
KH.C1.1183		0	{0, 0, 0, 0, 0, 0, 1, 0}
KH.C1.1185		0	{1, 0, 1, 1, 0, 0, 1, 1}
KH.C1.1186		0	{0, 0, 0, 0, 0, 1, 0, 0}
KH.C1.1189		0	{1, 1, 0, 0, 0, 1, 0, 0}
KH.C1.119		0	{0, 0, 1, 0, 0, 0, 0, 1}
KH.C1.1192		0	{0, 0, 1, 0, 1, 0, 1, 0}
KH.C1.1193		0	{0, 0, 0, 0, 0, 0, 0, 1}
KH.C11.194		0	{0, 0, 1, 1, 0, 1, 0, 0}
KH.C1.1206		0	{0, 0, 0, 0, 1, 0, 0, 0}
KH.C1.1212		0	{0, 0, 0, 1, 0, 0, 0, 0}
KH.C1.1214		0	{0, 0, 1, 0, 0, 0, 0, 0}
KH.C11.217		0	{1, 0, 0, 0, 0, 0, 0, 0}
KH.C1.1225		0	{0, 0, 0, 1, 0, 0, 0, 0}
KH.C11.225		0	{1, 0, 1, 1, 0, 1, 1, 1}
KH.C1.1227		0	{0, 0, 1, 0, 0, 0, 0, 0}
KH.C11.230		0	{0, 0, 0, 0, 0, 1, 0, 0}
KH.C1.1233		0	{0, 0, 0, 0, 1, 0, 0, 0}
KH.C11.233		0	{0, 0, 0, 0, 1, 0, 0, 0}
KH.C11.239		0	{1, 1, 1, 1, 1, 1, 1, 0}
KH.C1.1243		0	{0, 0, 0, 0, 1, 0, 0, 0}
KH.C11.244		0	{1, 1, 0, 1, 1, 0, 0, 1}
KH.C1.1255		0	{0, 0, 0, 0, 0, 1, 0, 0}
KH.C1.126		0	{0, 1, 0, 0, 0, 0, 0, 0}
KH.C11.262		0	{1, 0, 0, 0, 0, 0, 0, 0}
KH.C1.1263		0	{0, 0, 0, 0, 0, 1, 0, 0}
KH.C1.1266		0	{0, 1, 0, 0, 0, 0, 0, 0}
KH.C1.1269		0	{0, 0, 1, 0, 0, 0, 0, 0}
KH.C11.273		0	{0, 1, 0, 0, 0, 0, 0, 0}
KH.C11.279		0	{0, 0, 0, 0, 0, 0, 1, 0}
KH.C11.28		0	{0, 0, 0, 0, 0, 0, 0, 1}
KH.C11.288		0	{0, 0, 0, 0, 1, 0, 0, 0}
KH.C11.289		0	{0, 0, 0, 0, 1, 0, 0, 0}
KH.C1.1291		0	{0, 0, 0, 0, 0, 1, 0, 1}
KH.C1.1295		0	{0, 0, 0, 0, 0, 0, 0, 1}
KH.C11.3		0	{1, 1, 0, 0, 0, 0, 0, 0}
KH.C1.1303		0	{0, 1, 0, 0, 0, 0, 0, 0}
KH.C11.306		0	{1, 0, 0, 0, 0, 0, 0, 0}
KH.C11.308		0	{0, 0, 0, 0, 0, 0, 1, 0}
KH.C11.309		0	{1, 1, 0, 1, 1, 1, 1, 1}
KH.C11.32		0	{0, 1, 1, 1, 1, 1, 1, 0}
KH.C11.322		0	{1, 0, 1, 0, 1, 1, 1, 1}
KH.C11.335		0	{0, 0, 0, 0, 1, 0, 0, 0}
KH.C1.134		0	{0, 0, 0, 0, 0, 1, 0, 0}
KH.C11.345		0	{0, 0, 0, 1, 0, 0, 0, 0}
KH.C11.353		0	{0, 0, 0, 1, 0, 0, 0, 0}
KH.C1.136		0	{0, 0, 0, 0, 0, 1, 0, 0}
KH.C11.36		0	{1, 1, 0, 1, 1, 0, 0, 0}
KH.C11.363		0	{0, 0, 0, 0, 0, 0, 0, 1}
KH.C11.384		0	{0, 0, 0, 0, 1, 0, 0, 0}
KH.C11.410		0	{0, 0, 0, 0, 1, 0, 0, 0}
KH.C11.421		0	{0, 0, 0, 0, 0, 1, 0, 0}
KH.C11.448		0	{0, 0, 0, 0, 0, 0, 0, 1}
KH.C11.45		0	{0, 0, 0, 0, 0, 1, 0, 0}
KH.C11.454		0	{0, 1, 0, 0, 0, 0, 0, 0}
KH.C11.465		0	{0, 0, 1, 0, 0, 0, 0, 0}
KH.C11.48		0	{0, 1, 0, 0, 0, 0, 0, 0}
KH.C11.487		0	{1, 1, 0, 0, 0, 0, 1, 0}
KH.C11.493		0	{0, 0, 0, 1, 0, 0, 0, 0}
KH.C11.494		0	{0, 0, 1, 0, 0, 0, 0, 0}
KH.C11.497		0	{0, 0, 0, 0, 0, 0, 1, 0}
KH.C11.499		0	{0, 0, 0, 0, 0, 0, 0, 1}
KH.C11.507		0	{0, 0, 1, 0, 0, 0, 0, 0}
KH.C11.508		0	{1, 0, 1, 0, 1, 1, 1, 1}
KH.C11.510		0	{0, 0, 1, 0, 0, 0, 0, 0}
KH.C1.152		0	{1, 0, 0, 0, 0, 0, 0, 0}
KH.C11.524		0	{0, 1, 1, 0, 0, 0, 0, 0}
KH.C11.528		0	{0, 0, 0, 0, 0, 1, 0, 0}
KH.C11.543		0	{0, 0, 1, 1, 0, 0, 0, 0}
KH.C11.554		0	{0, 1, 0, 0, 0, 0, 0, 0}
KH.C11.555		0	{0, 1, 1, 1, 0, 0, 0, 0}
KH.C11.57		0	{0, 1, 0, 0, 0, 0, 0, 0}
KH.C11.570		0	{0, 0, 0, 0, 0, 0, 0, 1}
KH.C11.574		0	{0, 0, 0, 1, 0, 0, 0, 0}
KH.C11.578		0	{0, 0, 0, 0, 1, 0, 0, 0}
KH.C11.582		0	{1, 1, 0, 0, 1, 1, 0, 0}
KH.C11.586		0	{0, 0, 0, 0, 0, 1, 0, 0}
KH.C11.587		0	{0, 0, 0, 1, 0, 0, 0, 0}
KH.C11.589		0	{0, 0, 0, 0, 1, 0, 0, 0}
KH.C11.591		0	{0, 0, 0, 0, 0, 0, 1, 0}
KH.C11.598		0	{0, 1, 0, 0, 0, 0, 0, 0}
KH.C1.16		0	{0, 0, 0, 0, 1, 0, 0, 0}
KH.C11.60		0	{0, 0, 1, 0, 1, 1, 0, 0}
KH.C11.618		0	{1, 0, 0, 0, 0, 0, 0, 0}
KH.C11.640		0	{1, 0, 1, 0, 0, 0, 0, 0}
KH.C11.641		0	{0, 0, 0, 0, 0, 1, 0, 0}
KH.C11.643		0	{0, 0, 0, 0, 0, 1, 0, 0}
KH.C11.646		0	{0, 0, 0, 0, 0, 1, 0, 0}
KH.C11.650		0	{0, 0, 1, 0, 0, 0, 0, 0}
KH.C11.654		0	{0, 0, 0, 0, 1, 0, 0, 0}
KH.C11.657		0	{0, 0, 0, 0, 0, 0, 1, 0}
KH.C11.659		0	{0, 0, 0, 0, 1, 0, 0, 0}
KH.C11.674		0	{1, 0, 0, 0, 0, 0, 0, 0}
KH.C11.675		0	{0, 0, 0, 0, 0, 0, 0, 1}
KH.C11.681		0	{0, 0, 0, 0, 1, 0, 0, 0}
KH.C11.684		0	{0, 0, 1, 0, 0, 0, 0, 0}
KH.C11.687		0	{0, 0, 0, 0, 1, 0, 0, 0}
KH.C11.689		0	{0, 0, 0, 0, 0, 0, 0, 1}
KH.C11.696		0	{0, 0, 0, 0, 1, 0, 0, 0}
KH.C11.70		0	{0, 1, 0, 0, 0, 1, 1, 0}
KH.C11.711		0	{1, 0, 0, 1, 0, 0, 0, 0}
KH.C11.717		0	{0, 0, 0, 0, 1, 1, 0, 0}
KH.C11.73		0	{0, 0, 0, 0, 1, 0, 0, 0}
KH.C11.733		0	{0, 0, 0, 0, 0, 0, 0, 1}
KH.C11.77		0	{0, 0, 0, 1, 0, 0, 0, 0}
KH.C11.78		0	{1, 0, 0, 0, 0, 0, 0, 0}
KH.C11.90		0	{0, 0, 0, 0, 1, 0, 0, 0}
KH.C11.96		0	{0, 0, 0, 0, 1, 0, 0, 0}
KH.C11.99		0	{0, 1, 0, 0, 1, 0, 0, 1}
KH.C1.205		0	{0, 0, 0, 0, 0, 0, 1, 0}
KH.C12.104		0	{0, 0, 1, 0, 0, 0, 0, 0}
KH.C12.11		0	{0, 1, 1, 0, 0, 0, 0, 0}
KH.C12.113		0	{0, 0, 0, 0, 0, 0, 0, 1}
KH.C12.124		0	{0, 0, 0, 0, 0, 1, 0, 0}
KH.C12.126		0	{0, 1, 0, 0, 0, 0, 1, 0}
KH.C1.213		0	{0, 0, 0, 0, 0, 0, 1, 0}
KH.C12.140		0	{0, 0, 1, 0, 0, 0, 0, 0}
KH.C12.152		0	{0, 0, 0, 0, 0, 0, 1, 0}
KH.C12.154		0	{0, 0, 1, 0, 0, 0, 0, 0}
KH.C12.158		0	{0, 1, 0, 0, 0, 0, 0, 0}
KH.C12.165		0	{0, 0, 0, 0, 0, 0, 0, 1}
KH.C12.167		0	{0, 0, 0, 0, 0, 0, 1, 0}
KH.C12.171		0	{0, 0, 0, 0, 0, 0, 1, 0}
KH.C12.178		0	{1, 0, 0, 0, 0, 0, 0, 0}
KH.C12.186		0	{0, 1, 0, 0, 0, 0, 0, 0}
KH.C12.192		0	{0, 0, 0, 0, 0, 1, 0, 0}
KH.C12.203		0	{0, 0, 0, 0, 0, 1, 0, 0}
KH.C12.21		0	{0, 0, 0, 0, 0, 1, 0, 0}
KH.C12.210		0	{0, 0, 0, 0, 1, 0, 0, 0}
KH.C12.211		0	{0, 0, 0, 1, 0, 0, 0, 0}
KH.C12.215		0	{0, 0, 0, 0, 0, 1, 0, 0}
KH.C1.222		0	{0, 0, 1, 0, 0, 0, 0, 0}
KH.C12.22		0	{0, 0, 0, 0, 0, 1, 0, 0}
KH.C12.233		0	{0, 1, 0, 0, 0, 0, 0, 0}
KH.C12.236		0	{1, 0, 0, 0, 0, 0, 0, 0}
KH.C12.239		0	{0, 0, 1, 0, 0, 1, 0, 1}
KH.C1.224		0	{1, 1, 1, 1, 0, 0, 1, 0}
KH.C12.241		0	{0, 0, 0, 1, 0, 0, 0, 0}
KH.C12.242		0	{0, 0, 0, 1, 0, 0, 0, 0}
KH.C12.249		0	{0, 0, 1, 0, 0, 0, 0, 0}
KH.C12.25		0	{1, 0, 0, 0, 0, 0, 0, 0}
KH.C12.254		0	{0, 0, 1, 0, 0, 0, 0, 0}
KH.C12.266		0	{0, 0, 1, 0, 0, 0, 0, 0}
KH.C12.28		0	{0, 0, 0, 0, 0, 1, 0, 0}
KH.C12.288		0	{0, 0, 0, 1, 0, 0, 1, 0}
KH.C1.229		0	{0, 0, 0, 0, 0, 0, 0, 1}
KH.C12.297		0	{0, 0, 0, 1, 0, 0, 0, 0}
KH.C12.298		0	{0, 0, 0, 1, 0, 0, 0, 0}
KH.C12.303		0	{0, 0, 0, 0, 0, 0, 0, 1}
KH.C1.231		0	{1, 0, 0, 0, 0, 0, 0, 0}
KH.C12.31		0	{0, 1, 0, 0, 0, 0, 0, 0}
KH.C12.316		0	{1, 0, 0, 1, 0, 0, 0, 0}
KH.C12.321		0	{1, 0, 0, 1, 0, 1, 0, 1}
KH.C12.324		0	{0, 0, 0, 0, 0, 1, 0, 0}
KH.C12.331		0	{0, 0, 0, 0, 0, 1, 0, 0}
KH.C12.336		0	{0, 0, 0, 0, 0, 0, 0, 1}
KH.C12.337		0	{0, 1, 0, 0, 0, 0, 0, 0}
KH.C12.339		0	{0, 0, 0, 0, 1, 0, 0, 0}
KH.C12.353		0	{0, 0, 0, 1, 0, 0, 0, 0}
KH.C12.358		0	{1, 0, 0, 0, 0, 0, 0, 0}
KH.C1.236		0	{0, 0, 0, 0, 0, 1, 0, 0}
KH.C12.365		0	{0, 0, 0, 1, 0, 0, 0, 0}
KH.C12.379		0	{0, 0, 0, 0, 1, 0, 0, 0}
KH.C1.238		0	{0, 0, 0, 0, 0, 1, 0, 0}
KH.C12.386		0	{0, 0, 0, 0, 1, 0, 0, 1}
KH.C12.394		0	{0, 0, 0, 0, 1, 0, 0, 0}
KH.C12.403		0	{0, 0, 0, 0, 0, 0, 1, 1}
KH.C12.409		0	{0, 1, 0, 0, 0, 0, 0, 0}
KH.C12.417		0	{0, 0, 1, 0, 0, 0, 0, 0}
KH.C12.42		0	{0, 0, 0, 0, 1, 0, 0, 0}
KH.C12.422		0	{0, 0, 0, 0, 1, 1, 0, 1}
KH.C12.425		0	{0, 0, 0, 1, 0, 0, 0, 0}
KH.C12.428		0	{0, 1, 0, 1, 0, 0, 1, 1}
KH.C12.452		0	{1, 0, 0, 0, 0, 0, 0, 0}
KH.C12.463		0	{0, 1, 0, 0, 0, 0, 0, 0}
KH.C12.467		0	{0, 1, 0, 0, 0, 0, 0, 0}
KH.C12.469		0	{0, 0, 1, 0, 0, 0, 0, 0}
KH.C12.473		0	{0, 0, 0, 1, 1, 0, 1, 0}
KH.C12.478		0	{0, 1, 0, 0, 0, 0, 0, 0}
KH.C12.48		0	{1, 0, 0, 0, 1, 0, 0, 0}
KH.C12.482		0	{0, 1, 0, 0, 0, 0, 0, 0}
KH.C12.494		0	{1, 0, 0, 0, 0, 0, 0, 0}
KH.C12.505		0	{0, 1, 0, 0, 0, 0, 0, 0}
KH.C12.507		0	{0, 0, 1, 1, 0, 1, 0, 0}
KH.C12.514		0	{1, 0, 0, 0, 0, 1, 0, 0}
KH.C12.518		0	{0, 0, 1, 0, 0, 0, 0, 1}
KH.C12.524		0	{0, 0, 0, 1, 0, 0, 0, 0}
KH.C12.539		0	{0, 0, 0, 0, 0, 0, 0, 1}
KH.C12.543		0	{0, 0, 0, 0, 1, 0, 0, 0}
KH.C12.549		0	{0, 0, 0, 0, 0, 1, 0, 0}
KH.C12.554		0	{1, 0, 0, 1, 0, 0, 0, 0}
KH.C12.555		0	{0, 0, 0, 0, 1, 0, 0, 0}
KH.C12.567		0	{0, 1, 0, 0, 0, 0, 0, 0}
KH.C12.577		0	{0, 1, 0, 0, 0, 0, 0, 0}
KH.C12.579		0	{0, 0, 0, 0, 1, 1, 0, 0}
KH.C12.58		0	{0, 0, 0, 0, 0, 0, 0, 1}
KH.C12.590		0	{0, 0, 1, 0, 0, 0, 0, 0}
KH.C12.594		0	{0, 0, 0, 1, 0, 0, 0, 0}
KH.C12.597		0	{0, 0, 0, 0, 0, 1, 0, 0}
KH.C12.599		0	{0, 0, 0, 0, 0, 0, 1, 0}
KH.C1.260		0	{0, 0, 0, 0, 0, 0, 1, 0}
KH.C1.261		0	{0, 0, 0, 1, 0, 0, 0, 0}
KH.C12.610		0	{0, 0, 0, 0, 0, 0, 1, 0}
KH.C12.611		0	{1, 0, 0, 0, 0, 0, 0, 0}
KH.C12.619		0	{0, 0, 1, 1, 0, 0, 0, 0}
KH.C12.625		0	{0, 0, 1, 0, 0, 0, 0, 0}
KH.C12.632		0	{1, 0, 0, 0, 0, 1, 0, 0}
KH.C12.636		0	{0, 0, 0, 0, 0, 0, 1, 0}
KH.C12.646		0	{0, 0, 0, 0, 0, 0, 0, 1}
KH.C12.650		0	{0, 1, 0, 0, 0, 0, 0, 0}
KH.C12.655		0	{0, 1, 1, 0, 0, 0, 1, 0}
KH.C12.659		0	{1, 0, 0, 0, 0, 0, 0, 0}
KH.C12.661		0	{0, 0, 0, 0, 0, 0, 0, 1}
KH.C12.663		0	{0, 0, 0, 0, 0, 0, 0, 1}
KH.C12.665		0	{0, 0, 1, 0, 0, 0, 0, 0}
KH.C12.670		0	{0, 1, 0, 0, 0, 0, 0, 0}
KH.C12.681		0	{0, 1, 0, 0, 0, 0, 0, 0}
KH.C12.683		0	{0, 0, 0, 1, 0, 0, 0, 0}
KH.C12.684		0	{0, 0, 0, 1, 0, 0, 0, 0}
KH.C12.686		0	{0, 0, 0, 0, 0, 0, 0, 1}
KH.C12.687		0	{0, 1, 0, 0, 0, 0, 0, 0}
KH.C12.689		0	{0, 1, 0, 0, 0, 0, 0, 0}
KH.C12.695		0	{0, 0, 1, 0, 1, 1, 0, 1}
KH.C12.698		0	{1, 0, 0, 0, 0, 0, 0, 0}
KH.C12.7		0	{1, 0, 0, 0, 0, 0, 0, 0}
KH.C1.271		0	{0, 0, 0, 1, 1, 0, 1, 0}
KH.C1.273		0	{0, 0, 0, 0, 1, 0, 0, 0}
KH.C12.76		0	{0, 0, 1, 1, 1, 1, 0, 0}
KH.C12.77		0	{0, 0, 0, 1, 0, 0, 0, 0}
KH.C1.283		0	{1, 0, 0, 0, 0, 0, 0, 0}
KH.C12.83		0	{1, 0, 0, 0, 0, 0, 0, 0}
KH.C1.291		0	{0, 0, 1, 0, 0, 0, 0, 0}
KH.C1.296		0	{1, 0, 0, 0, 0, 0, 0, 0}
KH.C1.302		0	{0, 0, 0, 0, 0, 0, 1, 0}
KH.C1.304		0	{1, 1, 1, 1, 1, 1, 1, 0}
KH.C13.133		0	{0, 0, 1, 0, 0, 0, 0, 0}
KH.C13.158		0	{0, 1, 0, 0, 1, 0, 0, 0}
KH.C1.316		0	{0, 0, 1, 0, 0, 0, 0, 0}
KH.C13.16		0	{0, 0, 0, 0, 1, 0, 1, 0}
KH.C13.160		0	{0, 0, 0, 0, 0, 0, 1, 0}
KH.C13.166		0	{0, 1, 0, 0, 0, 0, 0, 0}
KH.C13.167		0	{0, 1, 0, 0, 0, 0, 0, 0}
KH.C13.177		0	{0, 0, 1, 0, 0, 0, 0, 0}
KH.C13.32		0	{0, 0, 0, 0, 0, 1, 0, 0}
KH.C1.342		0	{0, 0, 1, 0, 0, 0, 0, 0}
KH.C1.343		0	{0, 0, 1, 0, 0, 0, 0, 0}
KH.C1.351		0	{1, 1, 1, 0, 0, 0, 0, 0}
KH.C1.357		0	{1, 0, 0, 0, 0, 0, 0, 0}
KH.C13.59		0	{0, 0, 0, 0, 0, 1, 0, 0}
KH.C1.36		0	{0, 0, 0, 1, 1, 0, 0, 0}
KH.C13.60		0	{1, 0, 0, 0, 0, 0, 0, 0}
KH.C1.361		0	{1, 0, 0, 0, 0, 0, 0, 0}
KH.C13.63		0	{0, 0, 0, 0, 0, 0, 0, 1}
KH.C13.64		0	{0, 1, 0, 0, 0, 0, 1, 0}
KH.C1.37		0	{0, 0, 0, 0, 0, 1, 0, 0}
KH.C1.372		0	{0, 0, 0, 1, 0, 0, 0, 0}
KH.C13.81		0	{0, 1, 0, 0, 0, 0, 0, 0}
KH.C1.39		0	{0, 0, 0, 0, 0, 1, 0, 0}
KH.C1.391		0	{0, 0, 0, 1, 0, 0, 0, 0}
KH.C13.97		0	{0, 0, 0, 0, 0, 1, 0, 0}
KH.C14.1		0	{0, 0, 0, 0, 0, 0, 1, 0}
KH.C14.111		0	{0, 0, 0, 1, 0, 0, 0, 0}
KH.C14.116		0	{0, 0, 1, 0, 0, 0, 0, 1}
KH.C14.129		0	{0, 0, 0, 1, 0, 0, 1, 0}
KH.C1.414		0	{0, 0, 0, 0, 0, 0, 0, 1}
KH.C1.415		0	{0, 0, 0, 0, 0, 0, 0, 1}
KH.C14.152		0	{1, 0, 0, 0, 0, 0, 0, 0}
KH.C14.160		0	{0, 1, 0, 0, 0, 0, 0, 0}
KH.C14.162		0	{1, 0, 0, 0, 0, 0, 0, 0}
KH.C14.163		0	{0, 0, 1, 0, 0, 0, 0, 0}
KH.C14.185		0	{0, 0, 1, 0, 0, 0, 0, 0}
KH.C14.197		0	{0, 1, 0, 0, 1, 0, 0, 0}
KH.C14.217		0	{1, 0, 0, 0, 0, 0, 0, 0}
KH.C14.235		0	{0, 0, 0, 0, 0, 0, 0, 1}
KH.C14.238		0	{0, 0, 0, 0, 0, 0, 1, 0}
KH.C14.244		0	{1, 0, 0, 0, 0, 0, 0, 0}
KH.C14.245		0	{0, 0, 0, 0, 0, 1, 1, 0}
KH.C14.246		0	{0, 0, 0, 0, 0, 1, 0, 0}
KH.C14.254		0	{0, 0, 0, 0, 0, 0, 1, 1}
KH.C14.256		0	{1, 0, 0, 0, 0, 0, 0, 0}
KH.C14.261		0	{0, 0, 0, 0, 0, 0, 1, 0}
KH.C14.265		0	{0, 0, 0, 0, 1, 1, 0, 1}
KH.C14.270		0	{1, 0, 0, 0, 0, 0, 0, 0}
KH.C14.277		0	{0, 1, 1, 0, 0, 0, 0, 0}
KH.C14.283		0	{0, 1, 0, 1, 1, 1, 1, 0}
KH.C14.285		0	{0, 0, 0, 1, 0, 0, 0, 0}
KH.C14.302		0	{0, 0, 0, 0, 1, 0, 0, 0}
KH.C14.305		0	{0, 0, 0, 0, 1, 0, 0, 1}
KH.C1.431		0	{0, 0, 0, 0, 1, 0, 0, 0}
KH.C14.311		0	{1, 0, 1, 0, 0, 0, 0, 0}
KH.C14.334		0	{0, 0, 0, 0, 1, 0, 0, 0}
KH.C14.336		0	{0, 0, 0, 0, 0, 1, 0, 0}
KH.C1.436		0	{0, 0, 1, 1, 1, 1, 1, 1}
KH.C14.36		0	{0, 0, 0, 0, 0, 1, 1, 1}
KH.C14.363		0	{0, 0, 1, 0, 0, 0, 0, 0}
KH.C14.364		0	{0, 0, 0, 0, 0, 1, 0, 0}
KH.C14.365		0	{0, 0, 0, 0, 0, 0, 0, 1}
KH.C14.372		0	{0, 0, 0, 0, 1, 0, 0, 0}
KH.C14.374		0	{0, 1, 0, 0, 0, 0, 0, 0}
KH.C14.377		0	{0, 0, 1, 0, 0, 0, 0, 0}
KH.C14.386		0	{0, 0, 0, 0, 0, 0, 1, 0}
KH.C14.388		0	{1, 0, 0, 0, 1, 1, 0, 0}
KH.C14.395		0	{1, 0, 0, 0, 1, 0, 0, 0}
KH.C14.407		0	{0, 0, 0, 0, 0, 0, 1, 0}
KH.C14.408		0	{0, 0, 0, 0, 0, 1, 0, 0}
KH.C14.42		0	{0, 0, 0, 1, 0, 0, 0, 0}
KH.C14.425		0	{0, 0, 0, 0, 0, 0, 0, 1}
KH.C14.431		0	{0, 0, 0, 0, 1, 0, 0, 0}
KH.C14.447		0	{0, 0, 0, 1, 0, 0, 0, 0}
KH.C14.470		0	{0, 0, 1, 0, 0, 0, 1, 0}
KH.C14.474		0	{1, 0, 0, 0, 0, 0, 0, 0}
KH.C14.476		0	{0, 0, 0, 0, 0, 0, 1, 0}
KH.C14.478		0	{0, 0, 0, 0, 0, 0, 1, 0}
KH.C1.449		0	{0, 0, 0, 1, 0, 0, 0, 0}
KH.C14.496		0	{1, 0, 0, 0, 0, 0, 0, 0}
KH.C1.45		0	{0, 0, 0, 1, 0, 0, 0, 0}
KH.C1.450		0	{0, 0, 0, 0, 0, 0, 0, 1}
KH.C14.503		0	{0, 1, 0, 0, 0, 0, 0, 0}
KH.C14.513		0	{0, 1, 0, 0, 0, 0, 0, 0}
KH.C1.452		0	{0, 0, 0, 0, 1, 0, 0, 0}
KH.C14.533		0	{0, 0, 0, 1, 0, 0, 0, 0}
KH.C14.535		0	{0, 1, 0, 0, 0, 0, 0, 0}
KH.C14.547		0	{0, 0, 0, 0, 0, 0, 0, 1}
KH.C14.548		0	{0, 0, 0, 0, 0, 0, 1, 0}
KH.C14.554		0	{0, 0, 0, 0, 0, 0, 1, 0}
KH.C14.556		0	{0, 0, 0, 0, 0, 1, 0, 0}
KH.C14.594		0	{0, 0, 0, 0, 0, 0, 0, 1}
KH.C14.599		0	{0, 1, 0, 0, 0, 1, 0, 0}
KH.C14.604		0	{1, 0, 0, 0, 0, 0, 0, 0}
KH.C14.605		0	{1, 0, 0, 0, 0, 0, 1, 0}
KH.C14.607		0	{0, 0, 0, 1, 0, 0, 0, 0}
KH.C14.608		0	{1, 0, 0, 0, 0, 0, 0, 0}
KH.C14.610		0	{1, 0, 0, 0, 0, 0, 1, 1}
KH.C14.616		0	{0, 0, 0, 0, 0, 0, 0, 1}
KH.C14.64		0	{0, 1, 0, 0, 0, 0, 0, 0}
KH.C1.470		0	{0, 0, 0, 0, 0, 0, 1, 0}
KH.C1.475		0	{0, 0, 0, 0, 0, 0, 0, 1}
KH.C14.78		0	{0, 0, 0, 1, 0, 0, 0, 0}
KH.C14.79		0	{0, 0, 0, 0, 0, 0, 1, 0}
KH.C1.489		0	{1, 0, 0, 0, 0, 0, 0, 0}
KH.C14.89		0	{1, 1, 0, 1, 0, 0, 0, 0}
KH.C14.94		0	{0, 0, 0, 1, 0, 0, 0, 0}
KH.C1.498		0	{0, 0, 0, 0, 0, 0, 1, 0}
KH.C14.99		0	{0, 0, 0, 1, 0, 0, 0, 0}
KH.C1.51		0	{0, 0, 0, 0, 0, 1, 0, 0}
KH.C1.510		0	{0, 0, 0, 0, 0, 0, 1, 0}
KH.C1.512		0	{0, 0, 0, 0, 0, 1, 0, 0}
KH.C1.519		0	{0, 0, 0, 0, 0, 1, 0, 0}
KH.C1.521		0	{0, 0, 0, 1, 0, 0, 0, 0}
KH.C1.537		0	{0, 0, 0, 0, 0, 0, 0, 1}
KH.C1.551		0	{0, 1, 0, 0, 0, 0, 0, 0}
KH.C1.56		0	{0, 0, 0, 0, 0, 0, 0, 1}
KH.C1.582		0	{0, 0, 0, 0, 1, 0, 0, 0}
KH.C1.586		0	{0, 0, 0, 0, 0, 1, 0, 0}
KH.C1.588		0	{0, 0, 0, 0, 1, 0, 0, 0}
KH.C1.594		0	{0, 0, 1, 0, 0, 0, 0, 0}
KH.C1.597		0	{0, 0, 0, 0, 0, 0, 1, 0}
KH.C1.602		0	{0, 0, 1, 0, 0, 0, 0, 0}
KH.C1.61		0	{0, 1, 0, 0, 0, 0, 0, 0}
KH.C1.627		0	{0, 0, 0, 0, 1, 0, 0, 0}
KH.C1.638		0	{0, 0, 0, 0, 0, 0, 1, 0}
KH.C1.650		0	{1, 0, 0, 0, 0, 0, 0, 0}
KH.C1.660		0	{0, 0, 1, 0, 0, 0, 0, 0}
KH.C1.665		0	{0, 0, 0, 0, 0, 0, 0, 1}
KH.C1.667		0	{0, 0, 0, 0, 0, 0, 1, 0}
KH.C1.668		0	{0, 1, 0, 0, 0, 0, 0, 0}
KH.C1.671		0	{0, 0, 0, 0, 0, 1, 0, 0}
KH.C1.672		0	{1, 0, 0, 1, 0, 0, 1, 0}
KH.C1.696		0	{1, 0, 0, 0, 0, 0, 0, 0}
KH.C1.697		0	{0, 0, 0, 0, 0, 0, 1, 1}
KH.C1.707		0	{0, 1, 0, 0, 0, 0, 0, 0}
KH.C1.712		0	{0, 0, 0, 0, 1, 0, 0, 0}
KH.C1.713		0	{0, 0, 0, 0, 0, 1, 0, 0}
KH.C1.718		0	{0, 1, 0, 0, 0, 0, 0, 0}
KH.C1.719		0	{0, 0, 0, 0, 0, 0, 1, 0}
KH.C1.747		0	{1, 0, 0, 0, 0, 0, 0, 0}
KH.C1.757		0	{0, 0, 0, 0, 1, 1, 0, 1}
KH.C1.761		0	{0, 0, 1, 0, 0, 0, 0, 0}
KH.C1.772		0	{0, 0, 0, 1, 0, 0, 0, 0}
KH.C1.779		0	{0, 0, 1, 0, 0, 0, 0, 0}
KH.C1.785		0	{0, 1, 0, 1, 0, 1, 0, 1}
KH.C1.792		0	{1, 0, 0, 0, 1, 0, 0, 0}
KH.C1.8		0	{0, 0, 1, 0, 0, 0, 0, 0}
KH.C1.805		0	{0, 1, 1, 0, 0, 0, 0, 0}
KH.C1.808		0	{0, 0, 0, 0, 1, 0, 0, 0}
KH.C1.816		0	{0, 0, 0, 0, 0, 0, 0, 1}
KH.C1.845		0	{0, 0, 0, 0, 0, 1, 0, 1}
KH.C1.853		0	{0, 0, 0, 0, 0, 1, 0, 0}
KH.C1.857		0	{0, 0, 0, 0, 0, 1, 0, 0}
KH.C1.868		0	{0, 1, 0, 0, 0, 1, 0, 0}
KH.C1.869		0	{0, 0, 0, 0, 0, 1, 0, 0}
KH.C1.885		0	{0, 0, 0, 0, 1, 0, 0, 0}
KH.C1.895		0	{0, 0, 0, 1, 0, 0, 0, 0}
KH.C1.915		0	{0, 1, 0, 1, 0, 0, 0, 0}
KH.C1.922		0	{1, 0, 0, 0, 0, 0, 1, 0}
KH.C1.924		0	{0, 0, 1, 0, 0, 0, 1, 0}
KH.C1.926		0	{0, 0, 1, 0, 0, 0, 1, 1}
KH.C1.929		0	{0, 0, 1, 0, 0, 0, 0, 1}
KH.C1.934		0	{0, 0, 1, 0, 0, 0, 0, 0}
KH.C2.1008		0	{0, 0, 0, 0, 1, 0, 0, 0}
KH.C2.1010		0	{0, 1, 0, 0, 0, 0, 0, 0}
KH.C2.1011		0	{0, 1, 0, 0, 0, 0, 0, 0}
KH.C2.1012		0	{1, 0, 0, 0, 0, 0, 0, 0}
KH.C2.1030		0	{0, 0, 0, 0, 0, 0, 0, 1}
KH.C2.1033		0	{0, 0, 1, 0, 0, 0, 0, 0}
KH.C2.1037		0	{1, 0, 1, 0, 0, 0, 0, 0}
KH.C2.1049		0	{0, 0, 0, 0, 1, 0, 0, 0}
KH.C2.1054		0	{0, 1, 0, 0, 0, 0, 0, 0}
KH.C2.1058		0	{0, 0, 1, 1, 0, 0, 0, 0}
KH.C2.1066		0	{0, 0, 0, 0, 0, 1, 0, 0}
KH.C2.1070		0	{0, 0, 0, 0, 0, 0, 0, 1}
KH.C2.1090		0	{0, 0, 0, 1, 0, 0, 0, 0}
KH.C2.1091		0	{0, 0, 0, 1, 0, 0, 0, 0}
KH.C2.1093		0	{0, 0, 0, 0, 0, 0, 0, 1}
KH.C2.1097		0	{0, 0, 0, 0, 0, 0, 1, 0}
KH.C2.1109		0	{1, 0, 1, 0, 0, 0, 0, 0}
KH.C2.1112		0	{0, 0, 0, 0, 0, 0, 1, 0}
KH.C2.1118		0	{0, 0, 0, 0, 0, 0, 0, 1}
KH.C2.1127		0	{0, 1, 0, 0, 0, 1, 0, 0}
KH.C2.1130		0	{0, 1, 1, 0, 0, 0, 0, 0}
KH.C2.1131		0	{1, 0, 1, 0, 0, 0, 0, 0}
KH.C2.1137		0	{0, 0, 0, 0, 0, 1, 0, 0}
KH.C2.1139		0	{0, 0, 0, 0, 0, 0, 0, 1}
KH.C2.1140		0	{0, 0, 0, 0, 0, 1, 0, 0}
KH.C2.1142		0	{0, 1, 0, 0, 0, 0, 0, 0}
KH.C2.1144		0	{0, 0, 0, 0, 0, 0, 1, 0}
KH.C2.1148		0	{0, 0, 0, 0, 0, 0, 0, 1}
KH.C2.115		0	{0, 0, 0, 1, 0, 0, 0, 0}
KH.C2.119		0	{0, 0, 0, 0, 0, 0, 1, 0}
KH.C2.12		0	{0, 0, 0, 0, 0, 0, 1, 0}
KH.C2.133		0	{0, 0, 0, 1, 0, 0, 0, 0}
KH.C2.14		0	{0, 0, 0, 0, 0, 0, 0, 1}
KH.C2.148		0	{0, 0, 1, 0, 0, 0, 0, 0}
KH.C2.158		0	{0, 0, 0, 0, 0, 0, 1, 0}
KH.C2.165		0	{0, 0, 0, 1, 0, 0, 0, 0}
KH.C2.17		0	{0, 0, 0, 1, 0, 0, 0, 0}
KH.C2.182		0	{0, 0, 0, 0, 0, 0, 0, 1}
KH.C2.197		0	{1, 0, 0, 0, 0, 0, 0, 0}
KH.C2.20		0	{0, 0, 0, 0, 1, 0, 0, 0}
KH.C2.204		0	{0, 1, 1, 0, 0, 1, 0, 0}
KH.C2.205		0	{0, 1, 0, 0, 0, 0, 0, 0}
KH.C2.211		0	{0, 0, 0, 0, 0, 1, 0, 0}
KH.C2.221		0	{0, 0, 0, 1, 0, 0, 0, 0}
KH.C2.226		0	{1, 0, 0, 0, 0, 0, 0, 0}
KH.C2.245		0	{0, 1, 0, 0, 0, 0, 0, 0}
KH.C2.263		0	{0, 0, 0, 1, 0, 0, 0, 0}
KH.C2.278		0	{0, 1, 0, 0, 0, 0, 1, 0}
KH.C2.279		0	{1, 0, 0, 0, 0, 0, 0, 1}
KH.C2.291		0	{1, 1, 0, 0, 0, 1, 0, 1}
KH.C2.297		0	{0, 0, 0, 0, 0, 1, 0, 0}
KH.C2.300		0	{0, 0, 0, 0, 1, 0, 0, 0}
KH.C2.320		0	{0, 1, 0, 0, 0, 0, 0, 0}
KH.C2.326		0	{1, 1, 0, 0, 0, 0, 0, 0}
KH.C2.336		0	{0, 0, 1, 0, 0, 1, 0, 0}
KH.C2.341		0	{0, 1, 0, 0, 0, 0, 0, 0}
KH.C2.364		0	{1, 0, 0, 0, 0, 0, 0, 1}
KH.C2.378		0	{0, 0, 0, 0, 0, 0, 1, 0}
KH.C2.380		0	{0, 0, 1, 0, 0, 0, 0, 0}
KH.C2.391		0	{0, 0, 0, 0, 0, 1, 0, 0}
KH.C2.394		0	{0, 0, 0, 0, 0, 0, 0, 1}
KH.C2.396		0	{0, 1, 0, 0, 0, 0, 0, 0}
KH.C2.411		0	{0, 0, 0, 0, 0, 0, 1, 0}
KH.C2.413		0	{0, 0, 0, 0, 0, 0, 0, 1}
KH.C2.419		0	{0, 0, 0, 0, 0, 0, 1, 0}
KH.C2.42		0	{0, 0, 0, 0, 0, 1, 0, 0}
KH.C2.448		0	{0, 0, 0, 0, 1, 0, 0, 0}
KH.C2.454		0	{1, 0, 0, 1, 0, 0, 0, 0}
KH.C2.460		0	{0, 0, 0, 0, 0, 1, 0, 0}
KH.C2.468		0	{0, 1, 0, 0, 0, 0, 0, 0}
KH.C2.48		0	{0, 0, 0, 0, 0, 0, 0, 1}
KH.C2.491		0	{1, 0, 0, 0, 0, 0, 0, 0}
KH.C2.502		0	{0, 1, 1, 0, 0, 0, 0, 0}
KH.C2.508		0	{0, 0, 0, 0, 0, 0, 1, 0}
KH.C2.517		0	{0, 1, 0, 0, 0, 0, 0, 0}
KH.C2.524		0	{0, 1, 0, 0, 0, 0, 0, 0}
KH.C2.539		0	{0, 1, 0, 0, 0, 1, 0, 0}
KH.C2.54		0	{0, 0, 0, 1, 0, 0, 0, 0}
KH.C2.545		0	{1, 0, 0, 0, 0, 0, 0, 0}
KH.C2.553		0	{0, 0, 0, 1, 0, 0, 0, 0}
KH.C2.560		0	{0, 0, 0, 0, 0, 1, 0, 0}
KH.C2.572		0	{0, 0, 0, 0, 1, 0, 0, 0}
KH.C2.581		0	{0, 0, 1, 0, 0, 0, 0, 0}
KH.C2.589		0	{0, 1, 0, 0, 0, 0, 1, 0}
KH.C2.594		0	{0, 0, 0, 0, 1, 0, 0, 0}
KH.C2.602		0	{0, 0, 0, 0, 0, 1, 0, 0}
KH.C2.607		0	{0, 1, 0, 1, 0, 0, 0, 0}
KH.C2.609		0	{0, 0, 0, 1, 0, 1, 1, 1}
KH.C2.611		0	{0, 0, 0, 0, 0, 0, 0, 1}
KH.C2.62		0	{0, 0, 0, 0, 0, 1, 0, 0}
KH.C2.627		0	{1, 1, 0, 0, 0, 0, 0, 0}
KH.C2.63		0	{0, 0, 0, 0, 0, 0, 0, 1}
KH.C2.642		0	{1, 1, 1, 0, 0, 1, 1, 1}
KH.C2.644		0	{0, 0, 0, 0, 0, 0, 0, 1}
KH.C2.651		0	{1, 0, 0, 0, 1, 0, 0, 0}
KH.C2.694		0	{0, 0, 1, 1, 0, 0, 0, 1}
KH.C2.703		0	{1, 0, 0, 0, 0, 0, 0, 0}
KH.C2.709		0	{0, 0, 0, 0, 0, 0, 1, 0}
KH.C2.710		0	{0, 0, 1, 0, 0, 0, 0, 0}
KH.C2.733		0	{0, 1, 1, 0, 1, 1, 1, 1}
KH.C2.734		0	{0, 0, 1, 0, 0, 0, 0, 0}
KH.C2.745		0	{0, 0, 0, 0, 1, 0, 0, 0}
KH.C2.755		0	{0, 0, 0, 1, 0, 0, 0, 0}
KH.C2.757		0	{0, 0, 0, 0, 0, 0, 1, 0}
KH.C2.760		0	{0, 0, 0, 0, 0, 1, 0, 0}
KH.C2.762		0	{1, 1, 0, 0, 0, 0, 0, 0}
KH.C2.774		0	{0, 0, 1, 0, 0, 0, 1, 0}
KH.C2.777		0	{0, 0, 1, 0, 0, 0, 0, 0}
KH.C2.786		0	{0, 0, 0, 0, 1, 0, 0, 0}
KH.C2.787		0	{0, 0, 1, 0, 0, 0, 0, 0}
KH.C2.8		0	{1, 0, 0, 0, 0, 0, 0, 0}
KH.C2.802		0	{0, 0, 0, 0, 1, 0, 0, 0}
KH.C2.803		0	{0, 0, 1, 0, 0, 0, 0, 0}
KH.C2.820		0	{0, 0, 0, 0, 1, 0, 0, 0}
KH.C2.830		0	{0, 0, 0, 0, 0, 0, 0, 1}
KH.C2.844		0	{0, 0, 0, 1, 0, 0, 0, 0}
KH.C2.847		0	{0, 0, 0, 0, 0, 0, 0, 1}
KH.C2.857		0	{0, 0, 0, 0, 0, 1, 0, 0}
KH.C2.86		0	{0, 0, 0, 0, 0, 1, 0, 0}
KH.C2.866		0	{0, 1, 0, 0, 0, 0, 0, 0}
KH.C2.867		0	{0, 0, 0, 0, 0, 0, 0, 1}
KH.C2.878		0	{0, 0, 1, 0, 0, 0, 0, 0}
KH.C2.884		0	{0, 0, 0, 0, 0, 1, 0, 0}
KH.C2.891		0	{1, 0, 0, 0, 0, 0, 0, 0}
KH.C2.896		0	{0, 0, 0, 0, 0, 1, 0, 0}
KH.C2.9		0	{1, 0, 0, 0, 0, 0, 0, 0}
KH.C2.912		0	{0, 0, 0, 0, 1, 0, 0, 0}
KH.C2.916		0	{0, 0, 0, 0, 0, 0, 0, 1}
KH.C2.924		0	{0, 0, 1, 0, 0, 1, 0, 0}
KH.C2.927		0	{0, 0, 0, 0, 0, 1, 0, 0}
KH.C2.928		0	{0, 0, 0, 1, 0, 0, 0, 0}
KH.C2.932		0	{0, 0, 1, 0, 0, 0, 0, 0}
KH.C2.934		0	{0, 0, 0, 0, 0, 0, 1, 0}
KH.C2.954		0	{0, 0, 0, 0, 0, 0, 1, 0}
KH.C2.957		0	{1, 0, 0, 0, 0, 0, 0, 0}
KH.C2.963		0	{0, 1, 0, 0, 0, 0, 0, 0}
KH.C2.965		0	{0, 0, 0, 0, 0, 0, 1, 0}
KH.C2.977		0	{0, 0, 0, 1, 0, 0, 0, 0}
KH.C2.978		0	{0, 0, 0, 1, 0, 0, 0, 0}
KH.C2.984		0	{0, 0, 0, 0, 0, 1, 0, 0}
KH.C2.999		0	{0, 1, 0, 0, 0, 0, 0, 0}
KH.C3.105		0	{1, 0, 0, 0, 0, 1, 0, 0}
KH.C3.112		0	{0, 0, 0, 0, 0, 0, 1, 0}
KH.C3.115		0	{0, 0, 0, 0, 0, 1, 0, 0}
KH.C3.118		0	{1, 0, 1, 0, 0, 0, 0, 0}
KH.C3.125		0	{0, 0, 1, 1, 0, 0, 0, 0}
KH.C3.142		0	{0, 0, 0, 0, 0, 0, 1, 0}
KH.C3.160		0	{1, 0, 0, 0, 1, 1, 0, 1}
KH.C3.161		0	{0, 1, 0, 0, 0, 0, 0, 0}
KH.C3.163		0	{1, 1, 0, 0, 0, 0, 0, 0}
KH.C3.170		0	{0, 0, 0, 1, 0, 1, 0, 0}
KH.C3.171		0	{0, 1, 0, 0, 0, 0, 0, 0}
KH.C3.186		0	{0, 0, 0, 0, 1, 0, 0, 0}
KH.C3.222		0	{1, 0, 0, 0, 1, 0, 0, 0}
KH.C3.245		0	{0, 0, 0, 0, 0, 1, 0, 0}
KH.C3.251		0	{0, 0, 0, 0, 1, 0, 0, 0}
KH.C3.256		0	{1, 1, 0, 1, 0, 0, 1, 0}
KH.C3.281		0	{0, 1, 1, 0, 0, 0, 1, 0}
KH.C3.302		0	{0, 0, 0, 1, 0, 0, 0, 0}
KH.C3.303		0	{0, 0, 0, 0, 0, 1, 0, 0}
KH.C3.307		0	{0, 0, 0, 0, 0, 0, 1, 0}
KH.C3.308		0	{0, 0, 0, 0, 0, 1, 0, 0}
KH.C3.315		0	{0, 0, 0, 0, 0, 0, 1, 0}
KH.C3.318		0	{0, 0, 0, 0, 1, 0, 0, 0}
KH.C3.322		0	{0, 0, 0, 0, 0, 1, 0, 0}
KH.C3.324		0	{0, 0, 0, 0, 0, 1, 0, 0}
KH.C3.335		0	{0, 0, 0, 1, 0, 0, 0, 1}
KH.C3.352		0	{0, 0, 1, 0, 0, 0, 1, 0}
KH.C3.37		0	{1, 0, 0, 0, 0, 0, 0, 0}
KH.C3.373		0	{0, 0, 1, 0, 0, 0, 0, 0}
KH.C3.403		0	{0, 0, 1, 1, 0, 0, 0, 0}
KH.C3.406		0	{0, 0, 0, 0, 0, 1, 0, 0}
KH.C3.417		0	{0, 0, 0, 0, 0, 1, 0, 0}
KH.C3.420		0	{0, 0, 0, 0, 0, 0, 0, 1}
KH.C3.428		0	{0, 0, 0, 1, 0, 0, 0, 0}
KH.C3.446		0	{0, 0, 1, 0, 0, 0, 0, 0}
KH.C3.450		0	{0, 0, 0, 0, 0, 0, 0, 1}
KH.C3.454		0	{0, 0, 0, 0, 1, 0, 0, 0}
KH.C3.468		0	{0, 0, 0, 1, 0, 0, 0, 0}
KH.C3.474		0	{0, 0, 0, 0, 0, 1, 0, 0}
KH.C3.499		0	{0, 1, 0, 0, 0, 0, 0, 0}
KH.C3.510		0	{0, 1, 0, 0, 0, 0, 0, 0}
KH.C3.516		0	{0, 0, 0, 0, 1, 1, 0, 0}
KH.C3.529		0	{0, 0, 1, 0, 0, 0, 0, 0}
KH.C3.530		0	{0, 0, 0, 0, 0, 1, 0, 0}
KH.C3.534		0	{0, 1, 0, 0, 0, 0, 0, 0}
KH.C3.535		0	{0, 0, 0, 1, 0, 0, 0, 0}
KH.C3.553		0	{1, 0, 1, 0, 0, 1, 1, 1}
KH.C3.556		0	{1, 0, 0, 0, 0, 1, 0, 0}
KH.C3.559		0	{0, 0, 0, 0, 0, 0, 0, 1}
KH.C3.561		0	{0, 0, 0, 0, 0, 0, 1, 0}
KH.C3.563		0	{0, 0, 0, 1, 1, 0, 0, 0}
KH.C3.567		0	{0, 1, 0, 0, 0, 0, 0, 0}
KH.C3.621		0	{0, 0, 0, 0, 1, 0, 0, 0}
KH.C3.630		0	{1, 0, 0, 0, 0, 0, 0, 0}
KH.C3.635		0	{0, 0, 0, 0, 1, 0, 0, 0}
KH.C3.661		0	{0, 0, 0, 0, 0, 1, 0, 0}
KH.C3.666		0	{1, 1, 0, 0, 0, 0, 0, 0}
KH.C3.684		0	{1, 0, 1, 0, 0, 0, 0, 0}
KH.C3.70		0	{0, 0, 1, 0, 0, 0, 0, 0}
KH.C3.703		0	{1, 0, 1, 0, 0, 0, 1, 0}
KH.C3.708		0	{1, 0, 0, 0, 0, 0, 0, 0}
KH.C3.711		0	{0, 0, 0, 0, 0, 0, 1, 0}
KH.C3.721		0	{0, 0, 0, 0, 0, 0, 1, 0}
KH.C3.722		0	{0, 0, 0, 0, 0, 0, 1, 0}
KH.C3.726		0	{0, 0, 1, 0, 0, 0, 0, 0}
KH.C3.73		0	{0, 0, 0, 0, 1, 0, 0, 0}
KH.C3.751		0	{0, 1, 0, 0, 0, 0, 0, 0}
KH.C3.755		0	{0, 0, 0, 0, 0, 0, 0, 1}
KH.C3.760		0	{0, 0, 0, 0, 0, 1, 0, 0}
KH.C3.77		0	{0, 0, 0, 0, 0, 1, 1, 0}
KH.C3.786		0	{0, 0, 0, 0, 1, 0, 0, 0}
KH.C3.790		0	{0, 1, 0, 0, 0, 0, 0, 0}
KH.C3.792		0	{1, 0, 0, 0, 0, 0, 0, 0}
KH.C3.793		0	{0, 0, 0, 1, 1, 0, 0, 1}
KH.C3.795		0	{0, 0, 0, 0, 0, 1, 0, 0}
KH.C3.798		0	{0, 0, 0, 1, 0, 0, 0, 0}
KH.C3.802		0	{0, 0, 0, 0, 0, 1, 0, 1}
KH.C3.803		0	{1, 0, 0, 0, 0, 1, 0, 0}
KH.C3.811		0	{1, 0, 0, 0, 0, 0, 0, 0}
KH.C3.813		0	{0, 0, 0, 0, 0, 0, 0, 1}
KH.C3.814		0	{0, 0, 0, 0, 0, 0, 0, 1}
KH.C3.821		0	{0, 0, 0, 0, 0, 1, 0, 0}
KH.C3.833		0	{0, 0, 0, 0, 0, 0, 1, 0}
KH.C3.839		0	{0, 0, 0, 0, 0, 1, 1, 0}
KH.C3.840		0	{0, 0, 1, 0, 0, 0, 0, 0}
KH.C3.854		0	{0, 0, 0, 0, 0, 1, 0, 1}
KH.C3.864		0	{1, 0, 0, 0, 0, 0, 0, 0}
KH.C3.868		0	{1, 0, 1, 0, 1, 1, 1, 0}
KH.C3.873		0	{0, 0, 0, 1, 0, 0, 1, 0}
KH.C3.874		0	{0, 0, 0, 0, 0, 0, 0, 1}
KH.C3.882		0	{0, 1, 0, 0, 0, 1, 0, 0}
KH.C3.886		0	{0, 0, 0, 0, 0, 0, 1, 0}
KH.C3.895		0	{0, 0, 0, 0, 1, 0, 0, 0}
KH.C3.909		0	{0, 0, 0, 0, 0, 1, 0, 0}
KH.C3.922		0	{0, 0, 0, 0, 1, 0, 0, 0}
KH.C3.924		0	{1, 0, 0, 0, 0, 0, 0, 0}
KH.C3.925		0	{0, 0, 0, 1, 0, 0, 0, 0}
KH.C3.932		0	{0, 0, 0, 0, 0, 1, 0, 0}
KH.C3.95		0	{0, 0, 0, 0, 1, 0, 0, 0}
KH.C3.965		0	{1, 0, 0, 0, 0, 0, 0, 0}
KH.C4.10		0	{0, 1, 0, 0, 0, 1, 1, 0}
KH.C4.101		0	{0, 0, 0, 0, 0, 1, 0, 0}
KH.C4.102		0	{1, 1, 1, 0, 0, 1, 1, 0}
KH.C4.112		0	{0, 0, 0, 0, 0, 1, 0, 0}
KH.C4.115		0	{1, 1, 1, 1, 1, 1, 0, 0}
KH.C4.13		0	{1, 0, 0, 0, 0, 0, 0, 0}
KH.C4.134		0	{0, 0, 0, 1, 0, 0, 0, 0}
KH.C4.146		0	{1, 0, 0, 0, 0, 1, 0, 0}
KH.C4.156		0	{0, 0, 0, 0, 1, 0, 0, 0}
KH.C4.161		0	{0, 0, 1, 0, 0, 0, 0, 0}
KH.C4.165		0	{0, 0, 0, 0, 0, 1, 0, 0}
KH.C4.169		0	{0, 0, 0, 1, 0, 0, 0, 0}
KH.C4.170		0	{1, 0, 0, 0, 0, 1, 0, 0}
KH.C4.175		0	{0, 0, 1, 0, 0, 0, 0, 0}
KH.C4.178		0	{0, 0, 1, 0, 1, 0, 0, 0}
KH.C4.181		0	{0, 0, 1, 0, 0, 0, 0, 0}
KH.C4.185		0	{0, 1, 0, 0, 0, 0, 0, 0}
KH.C4.194		0	{0, 0, 0, 0, 1, 0, 0, 0}
KH.C4.20		0	{0, 0, 1, 0, 0, 0, 0, 0}
KH.C4.201		0	{0, 0, 0, 0, 0, 0, 1, 0}
KH.C4.203		0	{0, 0, 0, 0, 0, 1, 0, 0}
KH.C4.204		0	{0, 0, 0, 1, 0, 0, 0, 0}
KH.C4.215		0	{0, 0, 0, 0, 1, 0, 1, 0}
KH.C4.219		0	{0, 0, 1, 0, 0, 0, 0, 0}
KH.C4.235		0	{0, 0, 0, 0, 0, 0, 1, 0}
KH.C4.247		0	{0, 0, 0, 0, 0, 0, 1, 0}
KH.C4.248		0	{1, 0, 0, 0, 0, 0, 0, 0}
KH.C4.259		0	{0, 0, 0, 0, 1, 0, 0, 0}
KH.C4.267		0	{0, 0, 1, 0, 0, 0, 0, 0}
KH.C4.311		0	{0, 0, 0, 1, 0, 0, 0, 0}
KH.C4.314		0	{0, 0, 0, 0, 0, 0, 1, 0}
KH.C4.325		0	{0, 0, 1, 0, 0, 0, 0, 0}
KH.C4.329		0	{0, 0, 0, 1, 0, 0, 0, 0}
KH.C4.33		0	{1, 0, 0, 0, 0, 0, 0, 0}
KH.C4.334		0	{0, 0, 0, 1, 0, 0, 0, 0}
KH.C4.340		0	{0, 0, 0, 0, 1, 0, 0, 0}
KH.C4.341		0	{0, 1, 0, 0, 0, 0, 0, 0}
KH.C4.344		0	{1, 0, 0, 0, 0, 0, 0, 0}
KH.C4.361		0	{0, 1, 0, 0, 0, 0, 0, 0}
KH.C4.376		0	{0, 1, 0, 0, 0, 0, 0, 0}
KH.C4.382		0	{0, 0, 0, 1, 0, 0, 0, 0}
KH.C4.395		0	{0, 0, 0, 0, 0, 0, 1, 0}
KH.C4.403		0	{0, 0, 0, 0, 0, 0, 0, 1}
KH.C4.406		0	{0, 0, 1, 0, 0, 0, 0, 0}
KH.C4.411		0	{0, 1, 0, 0, 0, 0, 0, 0}
KH.C4.427		0	{1, 1, 1, 1, 1, 0, 0, 1}
KH.C4.431		0	{0, 0, 1, 0, 1, 1, 0, 0}
KH.C4.438		0	{0, 0, 0, 0, 0, 0, 1, 0}
KH.C4.442		0	{0, 0, 0, 1, 0, 0, 0, 0}
KH.C4.451		0	{0, 0, 0, 1, 0, 1, 0, 0}
KH.C4.455		0	{1, 0, 0, 0, 0, 0, 0, 0}
KH.C4.483		0	{0, 0, 0, 1, 0, 0, 0, 0}
KH.C4.498		0	{0, 0, 0, 0, 0, 1, 0, 1}
KH.C4.507		0	{0, 0, 0, 0, 0, 1, 0, 0}
KH.C4.521		0	{0, 1, 1, 1, 1, 0, 0, 0}
KH.C4.522		0	{0, 0, 1, 0, 0, 0, 0, 0}
KH.C4.550		0	{0, 0, 0, 1, 0, 0, 0, 0}
KH.C4.558		0	{0, 0, 0, 1, 0, 0, 0, 0}
KH.C4.581		0	{0, 0, 1, 1, 0, 0, 1, 1}
KH.C4.586		0	{1, 0, 0, 0, 1, 1, 1, 1}
KH.C4.588		0	{0, 0, 0, 0, 1, 0, 0, 0}
KH.C4.592		0	{0, 0, 1, 0, 0, 0, 0, 0}
KH.C4.594		0	{0, 0, 1, 1, 0, 0, 0, 0}
KH.C4.602		0	{0, 0, 1, 0, 1, 0, 0, 0}
KH.C4.61		0	{0, 0, 0, 0, 0, 0, 1, 0}
KH.C4.610		0	{1, 1, 1, 1, 0, 0, 1, 0}
KH.C4.612		0	{0, 0, 0, 0, 0, 0, 1, 0}
KH.C4.627		0	{0, 0, 0, 0, 0, 0, 0, 1}
KH.C4.634		0	{0, 0, 0, 0, 0, 1, 0, 0}
KH.C4.645		0	{1, 0, 0, 1, 0, 0, 0, 0}
KH.C4.649		0	{0, 1, 0, 0, 0, 0, 0, 0}
KH.C4.650		0	{0, 1, 0, 0, 0, 0, 0, 0}
KH.C4.652		0	{0, 0, 0, 0, 0, 1, 0, 0}
KH.C4.66		0	{0, 0, 0, 1, 0, 0, 0, 1}
KH.C4.660		0	{1, 0, 0, 0, 0, 1, 0, 0}
KH.C4.673		0	{1, 0, 0, 0, 0, 0, 0, 0}
KH.C4.674		0	{0, 0, 0, 0, 0, 0, 1, 0}
KH.C4.680		0	{0, 0, 0, 0, 1, 0, 0, 0}
KH.C4.685		0	{0, 0, 0, 1, 0, 1, 0, 0}
KH.C4.688		0	{0, 0, 0, 0, 0, 1, 0, 0}
KH.C4.694		0	{0, 0, 1, 0, 0, 0, 0, 0}
KH.C4.70		0	{0, 0, 0, 0, 1, 0, 0, 0}
KH.C4.71		0	{1, 0, 0, 0, 0, 0, 0, 0}
KH.C4.710		0	{0, 0, 0, 0, 0, 1, 0, 0}
KH.C4.713		0	{0, 0, 0, 0, 0, 0, 0, 1}
KH.C4.730		0	{0, 1, 0, 0, 0, 0, 0, 0}
KH.C4.74		0	{0, 1, 0, 0, 0, 0, 0, 0}
KH.C4.743		0	{0, 0, 0, 0, 0, 0, 0, 1}
KH.C4.754		0	{0, 1, 0, 0, 0, 0, 0, 0}
KH.C4.79		0	{1, 0, 0, 1, 0, 0, 0, 0}
KH.C4.8		0	{0, 1, 0, 0, 0, 0, 0, 0}
KH.C4.804		0	{0, 0, 0, 1, 0, 0, 0, 0}
KH.C4.807		0	{0, 0, 1, 0, 0, 0, 0, 0}
KH.C4.93		0	{0, 0, 0, 1, 0, 0, 0, 0}
KH.C4.96		0	{1, 0, 0, 0, 0, 0, 0, 0}
KH.C4.99		0	{1, 0, 1, 1, 1, 1, 1, 1}
KH.C5.117		0	{0, 1, 0, 0, 0, 0, 0, 0}
KH.C5.120		0	{0, 0, 0, 0, 0, 1, 0, 0}
KH.C5.123		0	{0, 0, 0, 0, 1, 0, 0, 0}
KH.C5.154		0	{0, 0, 0, 0, 0, 1, 0, 0}
KH.C5.156		0	{1, 0, 1, 1, 0, 0, 0, 0}
KH.C5.160		0	{0, 1, 0, 0, 0, 0, 0, 0}
KH.C5.172		0	{0, 1, 0, 0, 0, 0, 0, 0}
KH.C5.186		0	{1, 0, 0, 0, 0, 0, 0, 1}
KH.C5.187		0	{1, 0, 0, 0, 0, 0, 0, 0}
KH.C5.188		0	{0, 0, 0, 0, 1, 0, 0, 0}
KH.C5.209		0	{0, 0, 0, 0, 0, 0, 1, 0}
KH.C5.228		0	{0, 0, 0, 0, 1, 0, 0, 0}
KH.C5.244		0	{0, 1, 0, 0, 0, 0, 0, 0}
KH.C5.252		0	{0, 0, 0, 0, 0, 0, 1, 0}
KH.C5.260		0	{0, 0, 1, 0, 0, 0, 1, 0}
KH.C5.262		0	{0, 0, 0, 0, 0, 0, 0, 1}
KH.C5.27		0	{1, 0, 0, 1, 0, 0, 0, 0}
KH.C5.272		0	{0, 0, 0, 1, 0, 0, 0, 0}
KH.C5.284		0	{1, 0, 0, 0, 0, 0, 0, 0}
KH.C5.296		0	{0, 0, 0, 0, 0, 0, 1, 0}
KH.C5.314		0	{0, 0, 0, 0, 0, 0, 1, 0}
KH.C5.326		0	{0, 1, 0, 0, 0, 0, 0, 0}
KH.C5.328		0	{0, 0, 0, 0, 0, 0, 1, 0}
KH.C5.337		0	{0, 0, 0, 0, 0, 0, 0, 1}
KH.C5.34		0	{0, 0, 0, 0, 1, 0, 0, 0}
KH.C5.350		0	{0, 0, 1, 0, 0, 0, 0, 0}
KH.C5.351		0	{0, 1, 0, 0, 0, 0, 0, 0}
KH.C5.363		0	{0, 0, 0, 0, 1, 0, 0, 0}
KH.C5.383		0	{0, 0, 0, 0, 1, 0, 1, 0}
KH.C5.406		0	{0, 0, 0, 0, 0, 0, 1, 0}
KH.C5.409		0	{0, 0, 0, 0, 1, 0, 0, 0}
KH.C5.412		0	{0, 0, 0, 1, 0, 0, 0, 0}
KH.C5.424		0	{0, 0, 0, 0, 0, 1, 0, 0}
KH.C5.43		0	{0, 0, 1, 0, 0, 0, 0, 0}
KH.C5.433		0	{0, 0, 1, 0, 0, 0, 0, 0}
KH.C5.449		0	{0, 0, 0, 0, 0, 0, 1, 0}
KH.C5.456		0	{0, 0, 1, 0, 0, 0, 0, 0}
KH.C5.457		0	{0, 0, 0, 0, 1, 0, 0, 0}
KH.C5.484		0	{0, 0, 0, 0, 0, 1, 0, 0}
KH.C5.5		0	{0, 0, 1, 0, 0, 0, 0, 0}
KH.C5.502		0	{0, 0, 0, 0, 1, 0, 0, 0}
KH.C5.507		0	{0, 0, 1, 0, 0, 0, 0, 0}
KH.C5.519		0	{0, 0, 1, 0, 0, 0, 1, 0}
KH.C5.526		0	{0, 0, 0, 0, 0, 0, 0, 1}
KH.C5.527		0	{0, 1, 0, 0, 0, 0, 0, 0}
KH.C5.53		0	{0, 0, 0, 1, 0, 0, 0, 0}
KH.C5.531		0	{1, 0, 0, 0, 0, 0, 1, 0}
KH.C5.539		0	{0, 0, 0, 0, 0, 0, 0, 1}
KH.C5.540		0	{0, 0, 0, 0, 0, 1, 0, 0}
KH.C5.544		0	{0, 0, 0, 0, 1, 0, 0, 0}
KH.C5.548		0	{0, 1, 0, 0, 0, 0, 0, 0}
KH.C5.552		0	{1, 1, 0, 0, 0, 0, 0, 0}
KH.C5.563		0	{0, 0, 0, 0, 0, 1, 0, 0}
KH.C5.573		0	{0, 0, 0, 0, 1, 0, 0, 0}
KH.C5.585		0	{0, 0, 0, 0, 0, 0, 0, 1}
KH.C5.586		0	{0, 1, 0, 1, 0, 0, 1, 0}
KH.C5.589		0	{0, 0, 0, 0, 0, 0, 0, 1}
KH.C5.606		0	{0, 0, 0, 0, 1, 0, 0, 0}
KH.C5.620		0	{0, 0, 0, 0, 0, 1, 0, 0}
KH.C5.624		0	{1, 0, 0, 0, 0, 0, 0, 0}
KH.C5.627		0	{0, 0, 0, 0, 0, 1, 1, 0}
KH.C5.635		0	{0, 0, 0, 0, 0, 0, 0, 1}
KH.C5.642		0	{0, 0, 0, 1, 0, 0, 0, 0}
KH.C5.650		0	{1, 0, 0, 0, 1, 1, 0, 0}
KH.C5.654		0	{0, 0, 0, 0, 0, 0, 1, 0}
KH.C5.657		0	{0, 1, 0, 0, 0, 0, 0, 0}
KH.C5.665		0	{0, 1, 0, 0, 0, 0, 0, 0}
KH.C5.67		0	{1, 1, 0, 0, 0, 0, 0, 0}
KH.C5.70		0	{1, 0, 0, 0, 0, 0, 0, 0}
KH.C5.79		0	{0, 0, 0, 1, 0, 0, 0, 0}
KH.C6.131		0	{0, 0, 0, 0, 1, 0, 0, 0}
KH.C6.139		0	{0, 1, 0, 0, 0, 0, 0, 0}
KH.C6.148		0	{1, 0, 0, 1, 0, 0, 0, 0}
KH.C6.149		0	{0, 0, 0, 0, 1, 0, 0, 0}
KH.C6.159		0	{0, 1, 0, 0, 0, 0, 0, 0}
KH.C6.16		0	{1, 0, 1, 1, 1, 0, 1, 0}
KH.C6.180		0	{0, 0, 0, 0, 0, 0, 1, 0}
KH.C6.181		0	{0, 0, 1, 0, 0, 0, 0, 0}
KH.C6.184		0	{0, 1, 0, 0, 0, 0, 0, 0}
KH.C6.202		0	{0, 1, 0, 0, 0, 0, 0, 0}
KH.C6.204		0	{0, 0, 0, 0, 0, 0, 1, 0}
KH.C6.213		0	{0, 0, 0, 1, 0, 0, 0, 0}
KH.C6.224		0	{0, 0, 0, 0, 0, 1, 0, 0}
KH.C6.238		0	{0, 0, 0, 1, 0, 0, 0, 0}
KH.C6.248		0	{0, 0, 0, 0, 1, 0, 0, 0}
KH.C6.262		0	{0, 0, 1, 0, 0, 0, 0, 0}
KH.C6.279		0	{0, 0, 1, 0, 0, 0, 0, 0}
KH.C6.289		0	{0, 0, 0, 0, 0, 1, 0, 0}
KH.C6.297		0	{0, 0, 0, 0, 1, 0, 0, 0}
KH.C6.3		0	{0, 0, 0, 0, 0, 0, 1, 1}
KH.C6.35		0	{0, 0, 0, 1, 0, 0, 0, 1}
KH.C6.36		0	{0, 0, 1, 0, 0, 0, 0, 0}
KH.C6.49		0	{0, 0, 0, 0, 0, 1, 0, 0}
KH.C6.69		0	{0, 0, 0, 1, 0, 0, 0, 0}
KH.C6.70		0	{1, 0, 0, 0, 0, 0, 0, 0}
KH.C6.87		0	{0, 0, 0, 0, 0, 1, 0, 0}
KH.C6.9		0	{0, 0, 0, 1, 0, 0, 0, 0}
KH.C6.96		0	{1, 1, 1, 1, 0, 0, 0, 1}
KH.C7.103		0	{0, 0, 0, 1, 0, 0, 0, 0}
KH.C7.112		0	{0, 0, 1, 0, 0, 0, 0, 0}
KH.C7.129		0	{0, 0, 1, 0, 0, 0, 0, 0}
KH.C7.13		0	{0, 0, 0, 0, 1, 0, 0, 0}
KH.C7.131		0	{0, 0, 1, 0, 0, 0, 0, 0}
KH.C7.133		0	{0, 0, 1, 1, 1, 1, 1, 0}
KH.C7.140		0	{0, 1, 0, 0, 0, 0, 0, 0}
KH.C7.143		0	{0, 1, 0, 0, 0, 0, 0, 0}
KH.C7.153		0	{0, 0, 1, 0, 1, 0, 0, 0}
KH.C7.180		0	{0, 0, 0, 0, 0, 0, 1, 0}
KH.C7.205		0	{1, 1, 0, 0, 0, 1, 1, 1}
KH.C7.208		0	{0, 0, 1, 0, 0, 0, 0, 0}
KH.C7.213		0	{0, 1, 0, 0, 0, 1, 0, 0}
KH.C7.223		0	{0, 1, 0, 0, 0, 0, 0, 0}
KH.C7.231		0	{1, 0, 0, 0, 0, 0, 0, 1}
KH.C7.246		0	{1, 0, 0, 0, 0, 0, 0, 0}
KH.C7.250		0	{0, 0, 0, 0, 1, 0, 0, 0}
KH.C7.26		0	{1, 1, 0, 0, 0, 0, 0, 0}
KH.C7.266		0	{0, 0, 0, 0, 0, 0, 1, 0}
KH.C7.270		0	{1, 1, 0, 0, 0, 0, 1, 0}
KH.C7.283		0	{0, 0, 0, 0, 1, 0, 0, 0}
KH.C7.285		0	{0, 1, 0, 1, 0, 0, 0, 0}
KH.C7.290		0	{0, 0, 0, 0, 0, 0, 0, 1}
KH.C7.367		0	{0, 0, 0, 0, 1, 0, 0, 0}
KH.C7.369		0	{0, 0, 0, 0, 0, 0, 1, 0}
KH.C7.37		0	{0, 0, 1, 0, 0, 0, 0, 0}
KH.C7.378		0	{0, 0, 1, 0, 0, 0, 0, 0}
KH.C7.385		0	{0, 0, 1, 0, 0, 0, 0, 0}
KH.C7.387		0	{1, 0, 1, 0, 0, 0, 0, 0}
KH.C7.391		0	{0, 1, 0, 0, 0, 0, 0, 0}
KH.C7.393		0	{0, 1, 1, 0, 1, 0, 1, 0}
KH.C7.395		0	{0, 1, 0, 0, 0, 0, 0, 0}
KH.C7.404		0	{0, 0, 0, 0, 1, 0, 0, 0}
KH.C7.411		0	{1, 0, 0, 0, 0, 0, 0, 0}
KH.C7.422		0	{0, 1, 0, 0, 0, 0, 0, 0}
KH.C7.458		0	{1, 0, 0, 0, 1, 0, 1, 1}
KH.C7.460		0	{0, 1, 0, 0, 0, 0, 0, 0}
KH.C7.472		0	{0, 0, 0, 0, 0, 0, 1, 0}
KH.C7.474		0	{0, 0, 0, 0, 1, 0, 0, 0}
KH.C7.498		0	{1, 0, 0, 0, 0, 0, 0, 0}
KH.C7.500		0	{0, 0, 1, 0, 0, 0, 0, 0}
KH.C7.519		0	{0, 1, 1, 0, 0, 0, 0, 0}
KH.C7.53		0	{1, 0, 0, 0, 0, 0, 0, 1}
KH.C7.538		0	{0, 0, 0, 1, 0, 0, 0, 0}
KH.C7.542		0	{0, 0, 0, 0, 0, 0, 0, 1}
KH.C7.544		0	{0, 0, 0, 0, 0, 0, 0, 1}
KH.C7.550		0	{0, 0, 1, 0, 0, 0, 0, 0}
KH.C7.558		0	{0, 0, 0, 1, 0, 0, 0, 0}
KH.C7.56		0	{0, 0, 0, 0, 1, 0, 0, 0}
KH.C7.565		0	{0, 0, 0, 1, 0, 0, 0, 0}
KH.C7.572		0	{0, 1, 0, 0, 0, 0, 0, 0}
KH.C7.578		0	{0, 0, 0, 0, 0, 0, 1, 0}
KH.C7.587		0	{0, 0, 1, 0, 0, 0, 0, 0}
KH.C7.590		0	{0, 0, 1, 1, 0, 0, 0, 0}
KH.C7.593		0	{0, 0, 0, 1, 0, 0, 1, 1}
KH.C7.604		0	{0, 0, 0, 0, 1, 0, 0, 0}
KH.C7.609		0	{0, 0, 1, 0, 0, 0, 0, 0}
KH.C7.614		0	{0, 0, 1, 0, 0, 0, 0, 0}
KH.C7.625		0	{0, 0, 0, 1, 0, 0, 0, 0}
KH.C7.628		0	{0, 0, 0, 0, 0, 1, 0, 0}
KH.C7.639		0	{0, 0, 0, 0, 0, 0, 1, 0}
KH.C7.650		0	{0, 0, 0, 0, 0, 0, 1, 1}
KH.C7.654		0	{0, 0, 0, 0, 0, 1, 0, 0}
KH.C7.659		0	{0, 1, 0, 0, 0, 0, 0, 0}
KH.C7.661		0	{1, 1, 0, 0, 0, 0, 0, 0}
KH.C7.663		0	{0, 0, 0, 1, 0, 0, 1, 0}
KH.C7.678		0	{0, 0, 0, 0, 1, 0, 0, 0}
KH.C7.680		0	{1, 0, 0, 0, 0, 1, 0, 0}
KH.C7.688		0	{1, 0, 1, 0, 0, 1, 1, 1}
KH.C7.689		0	{0, 1, 0, 1, 0, 0, 0, 0}
KH.C7.694		0	{0, 0, 1, 1, 1, 1, 1, 1}
KH.C7.696		0	{0, 1, 0, 0, 0, 0, 0, 0}
KH.C7.700		0	{0, 1, 0, 0, 0, 1, 1, 0}
KH.C7.701		0	{0, 1, 0, 0, 0, 0, 0, 0}
KH.C7.723		0	{0, 0, 0, 0, 0, 1, 0, 0}
KH.C7.725		0	{0, 0, 1, 0, 0, 0, 0, 0}
KH.C7.728		0	{0, 0, 0, 1, 1, 0, 0, 0}
KH.C7.735		0	{0, 0, 0, 0, 0, 0, 1, 0}
KH.C7.738		0	{1, 1, 0, 0, 0, 0, 0, 0}
KH.C7.741		0	{0, 1, 0, 0, 0, 0, 0, 0}
KH.C7.745		0	{0, 0, 1, 0, 1, 0, 0, 0}
KH.C7.746		0	{0, 0, 1, 1, 0, 0, 0, 1}
KH.C7.749		0	{1, 0, 0, 1, 0, 0, 0, 0}
KH.C7.759		0	{0, 0, 0, 0, 1, 0, 0, 0}
KH.C7.760		0	{0, 0, 1, 1, 0, 0, 0, 0}
KH.C7.767		0	{0, 1, 0, 0, 0, 0, 0, 0}
KH.C7.770		0	{0, 0, 1, 0, 0, 0, 1, 0}
KH.C7.773		0	{0, 0, 0, 0, 0, 0, 1, 1}
KH.C7.778		0	{0, 0, 0, 0, 0, 0, 1, 0}
KH.C7.83		0	{0, 0, 1, 0, 0, 0, 0, 0}
KH.C7.9		0	{0, 0, 0, 1, 0, 0, 0, 0}
KH.C7.94		0	{0, 1, 0, 0, 0, 1, 0, 0}
KH.C8.10		0	{0, 0, 0, 0, 1, 0, 0, 0}
KH.C8.110		0	{0, 0, 0, 0, 0, 0, 1, 0}
KH.C8.111		0	{0, 0, 1, 0, 0, 0, 0, 0}
KH.C8.120		0	{0, 0, 0, 0, 0, 0, 1, 0}
KH.C8.132		0	{1, 0, 1, 0, 0, 0, 0, 0}
KH.C8.138		0	{0, 0, 0, 1, 0, 0, 0, 0}
KH.C8.142		0	{0, 1, 1, 0, 0, 0, 1, 0}
KH.C8.165		0	{0, 0, 0, 0, 0, 1, 0, 0}
KH.C8.175		0	{0, 0, 0, 1, 0, 0, 1, 0}
KH.C8.181		0	{0, 0, 0, 0, 1, 0, 0, 0}
KH.C8.204		0	{1, 0, 0, 0, 0, 0, 0, 0}
KH.C8.205		0	{1, 0, 0, 0, 0, 0, 0, 0}
KH.C8.214		0	{0, 0, 0, 0, 0, 0, 0, 1}
KH.C8.226		0	{1, 0, 0, 0, 0, 0, 1, 0}
KH.C8.227		0	{0, 0, 0, 0, 0, 1, 0, 0}
KH.C8.229		0	{0, 0, 1, 0, 0, 0, 0, 0}
KH.C8.233		0	{0, 0, 0, 0, 0, 1, 0, 0}
KH.C8.239		0	{0, 0, 0, 0, 1, 0, 0, 0}
KH.C8.240		0	{1, 0, 0, 1, 1, 1, 1, 0}
KH.C8.251		0	{0, 0, 0, 0, 1, 0, 0, 0}
KH.C8.264		0	{0, 1, 0, 0, 0, 0, 0, 0}
KH.C8.300		0	{0, 0, 0, 1, 0, 0, 0, 0}
KH.C8.304		0	{0, 1, 0, 0, 0, 0, 0, 0}
KH.C8.309		0	{0, 1, 0, 0, 0, 0, 0, 0}
KH.C8.330		0	{0, 1, 0, 0, 0, 0, 1, 0}
KH.C8.337		0	{0, 1, 0, 0, 0, 1, 1, 0}
KH.C8.345		0	{0, 0, 0, 0, 0, 1, 0, 0}
KH.C8.358		0	{0, 0, 0, 1, 0, 0, 0, 1}
KH.C8.360		0	{0, 0, 0, 1, 0, 0, 0, 1}
KH.C8.399		0	{1, 0, 0, 0, 0, 0, 0, 0}
KH.C8.406		0	{1, 0, 0, 0, 0, 0, 0, 0}
KH.C8.42		0	{0, 0, 0, 0, 0, 0, 1, 0}
KH.C8.420		0	{0, 1, 0, 0, 0, 0, 0, 0}
KH.C8.421		0	{0, 0, 1, 0, 1, 0, 1, 0}
KH.C8.427		0	{0, 0, 0, 1, 0, 0, 0, 0}
KH.C8.432		0	{0, 0, 0, 0, 0, 1, 0, 0}
KH.C8.433		0	{0, 1, 0, 0, 0, 0, 0, 0}
KH.C8.435		0	{0, 1, 0, 0, 0, 0, 0, 0}
KH.C8.437		0	{1, 0, 0, 0, 0, 0, 0, 0}
KH.C8.444		0	{0, 0, 0, 1, 0, 0, 1, 0}
KH.C8.452		0	{0, 0, 0, 0, 0, 0, 1, 0}
KH.C8.454		0	{1, 1, 0, 0, 0, 0, 0, 0}
KH.C8.465		0	{0, 0, 0, 0, 0, 0, 1, 0}
KH.C8.468		0	{0, 0, 1, 0, 0, 0, 0, 0}
KH.C8.469		0	{0, 0, 1, 0, 0, 0, 0, 0}
KH.C8.474		0	{1, 0, 0, 0, 0, 0, 0, 0}
KH.C8.477		0	{0, 1, 0, 0, 0, 0, 0, 0}
KH.C8.48		0	{0, 0, 0, 0, 0, 0, 1, 0}
KH.C8.481		0	{0, 0, 0, 0, 0, 0, 0, 1}
KH.C8.482		0	{0, 0, 0, 0, 0, 0, 0, 1}
KH.C8.483		0	{0, 1, 0, 0, 0, 0, 0, 0}
KH.C8.485		0	{0, 0, 1, 0, 0, 0, 0, 0}
KH.C8.5		0	{0, 0, 0, 0, 1, 0, 0, 0}
KH.C8.516		0	{0, 1, 0, 0, 0, 0, 0, 0}
KH.C8.536		0	{0, 0, 0, 0, 0, 1, 0, 0}
KH.C8.569		0	{0, 0, 0, 0, 0, 0, 0, 1}
KH.C8.583		0	{0, 1, 0, 0, 0, 0, 0, 0}
KH.C8.584		0	{0, 0, 0, 1, 0, 0, 0, 0}
KH.C8.587		0	{0, 1, 0, 0, 0, 0, 1, 0}
KH.C8.603		0	{0, 0, 0, 0, 0, 1, 0, 0}
KH.C8.622		0	{0, 0, 0, 0, 0, 0, 1, 0}
KH.C8.628		0	{0, 0, 0, 0, 0, 0, 0, 1}
KH.C8.629		0	{0, 0, 0, 1, 1, 1, 0, 0}
KH.C8.638		0	{0, 0, 0, 0, 1, 0, 0, 0}
KH.C8.647		0	{0, 1, 0, 0, 0, 0, 0, 0}
KH.C8.652		0	{0, 1, 0, 0, 0, 0, 0, 0}
KH.C8.653		0	{0, 0, 0, 0, 1, 0, 0, 0}
KH.C8.696		0	{1, 0, 0, 0, 0, 0, 0, 0}
KH.C8.698		0	{0, 0, 1, 0, 1, 0, 0, 1}
KH.C8.721		0	{0, 0, 0, 0, 0, 0, 1, 0}
KH.C8.728		0	{0, 0, 0, 0, 0, 0, 1, 0}
KH.C8.733		0	{0, 0, 0, 1, 0, 0, 0, 0}
KH.C8.759		0	{1, 0, 0, 0, 0, 0, 0, 0}
KH.C8.760		0	{0, 0, 0, 1, 0, 0, 0, 0}
KH.C8.763		0	{0, 0, 0, 0, 0, 1, 0, 0}
KH.C8.769		0	{0, 0, 0, 1, 1, 1, 1, 0}
KH.C8.77		0	{0, 0, 0, 0, 0, 1, 0, 0}
KH.C8.774		0	{0, 0, 0, 0, 1, 0, 0, 0}
KH.C8.781		0	{1, 0, 0, 0, 0, 0, 0, 0}
KH.C8.811		0	{0, 0, 1, 0, 0, 0, 0, 0}
KH.C8.812		0	{0, 0, 0, 0, 0, 1, 0, 0}
KH.C8.819		0	{0, 1, 0, 0, 0, 0, 0, 0}
KH.C8.831		0	{1, 0, 0, 0, 0, 0, 0, 0}
KH.C8.833		0	{0, 0, 0, 0, 1, 0, 0, 0}
KH.C8.841		0	{1, 0, 1, 0, 0, 0, 0, 0}
KH.C8.859		0	{1, 0, 0, 0, 0, 0, 0, 0}
KH.C8.881		0	{0, 0, 0, 1, 0, 0, 0, 0}
KH.C8.895		0	{0, 0, 0, 0, 0, 0, 0, 1}
KH.C8.897		0	{0, 0, 1, 1, 0, 0, 0, 0}
KH.C8.898		0	{0, 0, 0, 0, 1, 0, 0, 0}
KH.C8.90		0	{0, 0, 0, 1, 0, 0, 0, 0}
KH.C8.904		0	{0, 1, 0, 0, 0, 0, 0, 0}
KH.C8.91		0	{0, 0, 1, 0, 0, 0, 0, 0}
KH.C8.918		0	{0, 0, 0, 0, 0, 1, 0, 0}
KH.C9.103		0	{0, 0, 0, 0, 0, 0, 1, 0}
KH.C9.104		0	{1, 1, 0, 0, 0, 0, 0, 0}
KH.C9.109		0	{0, 0, 0, 0, 1, 0, 0, 0}
KH.C9.113		0	{1, 0, 0, 0, 0, 0, 0, 0}
KH.C9.17		0	{0, 0, 0, 0, 0, 1, 1, 0}
KH.C9.177		0	{0, 0, 0, 1, 0, 0, 0, 0}
KH.C9.18		0	{1, 0, 0, 0, 1, 0, 0, 0}
KH.C9.185		0	{0, 0, 0, 0, 1, 0, 0, 0}
KH.C9.194		0	{0, 0, 0, 1, 0, 0, 0, 0}
KH.C9.196		0	{0, 0, 1, 0, 0, 0, 0, 1}
KH.C9.212		0	{1, 0, 0, 0, 0, 0, 0, 0}
KH.C9.214		0	{1, 0, 0, 0, 0, 0, 0, 0}
KH.C9.218		0	{0, 0, 0, 0, 0, 0, 1, 0}
KH.C9.258		0	{0, 0, 0, 0, 0, 0, 1, 0}
KH.C9.27		0	{0, 0, 0, 0, 0, 0, 0, 1}
KH.C9.271		0	{0, 0, 0, 0, 0, 0, 0, 1}
KH.C9.275		0	{0, 0, 0, 0, 0, 1, 0, 0}
KH.C9.292		0	{0, 0, 0, 1, 0, 0, 0, 0}
KH.C9.318		0	{0, 0, 1, 0, 0, 0, 0, 0}
KH.C9.333		0	{0, 0, 1, 1, 0, 0, 1, 1}
KH.C9.339		0	{1, 0, 1, 1, 0, 1, 0, 0}
KH.C9.34		0	{1, 0, 0, 0, 0, 0, 0, 0}
KH.C9.363		0	{0, 0, 0, 0, 0, 0, 1, 0}
KH.C9.37		0	{0, 0, 0, 0, 0, 1, 0, 0}
KH.C9.387		0	{0, 0, 0, 0, 0, 0, 1, 0}
KH.C9.399		0	{0, 0, 0, 1, 0, 1, 1, 0}
KH.C9.400		0	{0, 1, 0, 0, 0, 0, 0, 0}
KH.C9.411		0	{0, 0, 0, 0, 0, 1, 0, 0}
KH.C9.414		0	{1, 1, 0, 0, 0, 0, 0, 0}
KH.C9.423		0	{0, 1, 0, 0, 0, 0, 0, 0}
KH.C9.438		0	{0, 0, 1, 0, 0, 0, 0, 0}
KH.C9.439		0	{0, 0, 0, 0, 1, 0, 0, 0}
KH.C9.456		0	{0, 1, 0, 0, 0, 0, 0, 0}
KH.C9.46		0	{0, 0, 0, 0, 1, 0, 0, 0}
KH.C9.475		0	{0, 0, 1, 1, 0, 0, 1, 0}
KH.C9.477		0	{0, 0, 0, 0, 0, 0, 1, 0}
KH.C9.484		0	{0, 0, 1, 0, 0, 0, 0, 0}
KH.C9.486		0	{1, 0, 0, 0, 0, 0, 0, 0}
KH.C9.488		0	{0, 0, 0, 0, 0, 1, 0, 0}
KH.C9.50		0	{1, 0, 1, 0, 0, 1, 1, 1}
KH.C9.500		0	{1, 0, 0, 0, 0, 0, 0, 0}
KH.C9.516		0	{0, 0, 0, 1, 0, 0, 0, 0}
KH.C9.520		0	{0, 0, 0, 0, 0, 0, 1, 0}
KH.C9.537		0	{0, 0, 0, 0, 1, 0, 0, 0}
KH.C9.560		0	{0, 0, 0, 0, 0, 1, 0, 0}
KH.C9.562		0	{0, 0, 1, 0, 0, 0, 0, 0}
KH.C9.577		0	{0, 0, 0, 1, 0, 0, 0, 0}
KH.C9.584		0	{0, 0, 0, 0, 0, 0, 0, 1}
KH.C9.586		0	{0, 1, 0, 0, 1, 0, 0, 0}
KH.C9.588		0	{1, 0, 0, 0, 0, 1, 0, 0}
KH.C9.594		0	{1, 0, 0, 1, 0, 1, 0, 0}
KH.C9.61		0	{0, 0, 0, 0, 1, 0, 0, 0}
KH.C9.616		0	{0, 0, 0, 0, 0, 0, 0, 1}
KH.C9.625		0	{0, 0, 0, 0, 0, 0, 0, 1}
KH.C9.629		0	{0, 0, 0, 0, 0, 0, 1, 0}
KH.C9.63		0	{0, 0, 1, 0, 0, 0, 0, 0}
KH.C9.640		0	{0, 0, 0, 0, 0, 1, 1, 0}
KH.C9.642		0	{0, 0, 0, 0, 0, 1, 0, 0}
KH.C9.675		0	{0, 0, 0, 0, 0, 0, 1, 0}
KH.C9.677		0	{1, 0, 0, 0, 0, 0, 0, 0}
KH.C9.68		0	{0, 1, 0, 0, 1, 0, 0, 0}
KH.C9.690		0	{0, 1, 0, 0, 1, 0, 0, 0}
KH.C9.694		0	{0, 0, 0, 1, 0, 0, 1, 0}
KH.C9.696		0	{0, 0, 0, 1, 0, 0, 0, 0}
KH.C9.717		0	{0, 0, 0, 0, 1, 0, 0, 0}
KH.C9.722		0	{0, 1, 1, 1, 0, 0, 1, 1}
KH.C9.728		0	{0, 0, 0, 0, 1, 0, 0, 0}
KH.C9.739		0	{0, 0, 0, 0, 1, 0, 1, 0}
KH.C9.740		0	{0, 0, 0, 0, 0, 1, 0, 1}
KH.C9.753		0	{0, 0, 1, 0, 0, 0, 0, 0}
KH.C9.762		0	{1, 1, 0, 0, 0, 0, 0, 0}
KH.C9.765		0	{0, 0, 0, 0, 0, 1, 0, 0}
KH.C9.77		0	{0, 0, 0, 0, 0, 0, 1, 0}
KH.C9.773		0	{0, 0, 0, 0, 1, 0, 0, 0}
KH.C9.779		0	{0, 0, 0, 0, 0, 0, 0, 1}
KH.C9.780		0	{0, 0, 1, 0, 0, 0, 0, 0}
KH.C9.784		0	{0, 0, 0, 1, 0, 0, 0, 0}
KH.C9.788		0	{0, 0, 0, 0, 1, 0, 0, 0}
KH.C9.795		0	{0, 0, 0, 0, 0, 0, 1, 0}
KH.C9.798		0	{0, 0, 1, 0, 0, 0, 0, 0}
KH.C9.799		0	{0, 0, 0, 0, 1, 0, 0, 0}
KH.C9.807		0	{0, 0, 0, 0, 0, 1, 0, 0}
KH.C9.818		0	{1, 0, 0, 0, 0, 0, 0, 0}
KH.C9.819		0	{0, 1, 0, 0, 0, 0, 0, 0}
KH.C9.829		0	{1, 0, 0, 0, 0, 0, 0, 0}
KH.C9.835		0	{0, 0, 0, 0, 1, 0, 0, 0}
KH.C9.836		0	{0, 0, 1, 0, 0, 0, 0, 0}
KH.C9.839		0	{0, 0, 0, 0, 0, 0, 1, 0}
KH.C9.845		0	{0, 0, 0, 0, 1, 0, 0, 0}
KH.C9.847		0	{1, 0, 0, 0, 0, 0, 0, 0}
KH.C9.849		0	{0, 0, 1, 0, 0, 0, 0, 0}
KH.C9.850		0	{0, 1, 1, 1, 0, 0, 1, 0}
KH.C9.860		0	{0, 0, 0, 0, 0, 1, 0, 0}
KH.C9.862		0	{1, 0, 0, 0, 0, 0, 0, 0}
KH.C9.872		0	{1, 0, 0, 0, 0, 0, 0, 1}
KH.C9.873		0	{1, 0, 1, 1, 0, 0, 0, 1}
KH.C9.886		0	{0, 0, 0, 1, 1, 0, 0, 0}
KH.C9.887		0	{1, 0, 0, 0, 0, 0, 0, 0}
KH.C9.889		0	{0, 0, 1, 0, 0, 1, 0, 0}
KH.C9.896		0	{0, 0, 0, 0, 1, 0, 0, 0}
KH.C9.90		0	{1, 1, 1, 0, 1, 0, 0, 1}
KH.C9.94		0	{0, 1, 0, 0, 0, 0, 0, 0}
KH.L100.3		0	{0, 0, 0, 0, 0, 0, 0, 1}
KH.L10.11		0	{0, 0, 0, 0, 1, 0, 0, 0}
KH.L101.11		0	{0, 0, 0, 0, 1, 0, 0, 0}
KH.L101.2		0	{1, 0, 0, 0, 0, 1, 0, 0}
KH.L101.3		0	{0, 0, 0, 0, 0, 1, 0, 0}
KH.L101.6		0	{0, 0, 0, 0, 0, 1, 0, 1}
KH.L10.22		0	{0, 0, 0, 0, 0, 0, 0, 1}
KH.L10.23		0	{0, 0, 0, 0, 1, 0, 0, 0}
KH.L10.24		0	{0, 0, 0, 0, 0, 0, 1, 1}
KH.L10.26		0	{1, 0, 0, 0, 0, 0, 0, 0}
KH.L103.1		0	{1, 0, 0, 0, 0, 0, 0, 0}
KH.L10.32		0	{1, 0, 0, 0, 0, 0, 0, 0}
KH.L10.34		0	{0, 0, 1, 0, 1, 1, 1, 1}
KH.L104.5		0	{0, 0, 0, 1, 0, 0, 0, 0}
KH.L10.5		0	{0, 0, 0, 0, 0, 0, 0, 1}
KH.L106.16		0	{0, 0, 0, 0, 1, 1, 0, 1}
KH.L107.12		0	{1, 0, 0, 0, 0, 1, 0, 0}
KH.L107.3		0	{0, 0, 0, 0, 0, 1, 0, 1}
KH.L107.6		0	{0, 0, 0, 0, 0, 0, 1, 0}
KH.L107.8		0	{0, 0, 0, 0, 0, 0, 1, 0}
KH.L10.8		0	{0, 0, 0, 0, 0, 0, 0, 1}
KH.L108.34		0	{0, 0, 0, 0, 0, 0, 0, 1}
KH.L108.38		0	{0, 0, 0, 0, 0, 1, 0, 0}
KH.L108.55		0	{0, 0, 0, 0, 0, 0, 1, 1}
KH.L108.8		0	{0, 1, 0, 0, 0, 0, 0, 0}
KH.L109.4		0	{0, 1, 1, 0, 0, 0, 0, 0}
KH.L112.22		0	{0, 1, 0, 0, 0, 0, 0, 0}
KH.L112.33		0	{0, 0, 0, 0, 1, 0, 0, 0}
KH.L112.34		0	{0, 0, 0, 0, 0, 0, 1, 0}
KH.L114.11		0	{0, 1, 0, 0, 0, 0, 1, 0}
KH.L115.1		0	{0, 0, 0, 0, 0, 0, 1, 1}
KH.L115.2		0	{0, 0, 0, 1, 0, 0, 0, 0}
KH.L115.4		0	{0, 0, 0, 1, 0, 0, 0, 0}
KH.L116.13		0	{0, 0, 0, 0, 1, 1, 0, 0}
KH.L116.3		0	{0, 1, 1, 1, 0, 0, 0, 0}
KH.L116.41		0	{0, 0, 0, 0, 1, 0, 0, 0}
KH.L116.44		0	{0, 1, 0, 0, 0, 1, 0, 0}
KH.L116.45		0	{1, 0, 0, 0, 0, 0, 0, 0}
KH.L116.50		0	{0, 0, 0, 0, 0, 1, 0, 0}
KH.L116.76		0	{0, 1, 0, 0, 0, 0, 0, 0}
KH.L116.97		0	{0, 0, 0, 1, 0, 0, 0, 1}
KH.L119.18		0	{0, 1, 0, 0, 0, 1, 0, 0}
KH.L119.20		0	{0, 1, 0, 0, 0, 1, 0, 0}
KH.L119.25		0	{1, 1, 0, 0, 0, 0, 0, 0}
KH.L119.26		0	{1, 0, 0, 0, 0, 0, 0, 0}
KH.L119.31		0	{1, 0, 0, 0, 0, 0, 0, 0}
KH.L119.33		0	{1, 0, 0, 0, 0, 0, 0, 0}
KH.L120.2		0	{0, 0, 0, 0, 1, 0, 0, 0}
KH.L12.1		0	{0, 0, 0, 0, 0, 0, 1, 0}
KH.L122.13		0	{0, 0, 1, 0, 0, 0, 0, 0}
KH.L122.2		0	{0, 0, 0, 0, 0, 0, 0, 1}
KH.L122.8		0	{0, 0, 1, 0, 0, 0, 0, 0}
KH.L123.7		0	{0, 1, 0, 0, 0, 0, 0, 0}
KH.L124.6		0	{0, 0, 0, 0, 0, 1, 0, 0}
KH.L125.2		0	{0, 0, 0, 0, 0, 0, 1, 0}
KH.L127.2		0	{1, 1, 1, 0, 1, 0, 1, 1}
KH.L128.12		0	{0, 1, 0, 0, 0, 0, 0, 0}
KH.L129.9		0	{0, 0, 0, 0, 1, 0, 0, 0}
KH.L130.6		0	{0, 0, 0, 1, 0, 0, 1, 0}
KH.L131.14		0	{0, 0, 0, 0, 0, 0, 0, 1}
KH.L132.13		0	{0, 1, 0, 0, 0, 0, 0, 0}
KH.L132.17		0	{0, 0, 0, 0, 0, 1, 0, 0}
KH.L132.4		0	{0, 0, 0, 0, 1, 0, 1, 1}
KH.L132.6		0	{0, 0, 0, 1, 0, 0, 0, 0}
KH.L133.4		0	{0, 0, 0, 0, 0, 0, 1, 1}
KH.L134.21		0	{0, 0, 1, 0, 0, 0, 0, 1}
KH.L134.24		0	{1, 1, 0, 0, 0, 0, 0, 0}
KH.L134.26		0	{0, 0, 0, 0, 0, 0, 0, 1}
KH.L134.8		0	{0, 0, 0, 1, 0, 0, 0, 0}
KH.L135.5		0	{0, 1, 0, 0, 0, 0, 0, 0}
KH.L136.2		0	{0, 0, 0, 1, 0, 1, 0, 0}
KH.L136.4		0	{0, 0, 0, 0, 1, 0, 0, 0}
KH.L139.1		0	{0, 0, 0, 0, 0, 0, 0, 1}
KH.L139.11		0	{0, 0, 0, 0, 0, 1, 0, 0}
KH.L139.16		0	{0, 0, 1, 0, 0, 0, 0, 0}
KH.L139.19		0	{0, 0, 0, 0, 0, 0, 0, 1}
KH.L139.2		0	{0, 1, 0, 0, 0, 0, 0, 0}
KH.L139.23		0	{0, 0, 0, 0, 0, 0, 1, 0}
KH.L139.3		0	{0, 0, 0, 1, 0, 0, 0, 0}
KH.L139.4		0	{0, 0, 0, 0, 1, 0, 0, 0}
KH.L139.6		0	{0, 1, 0, 0, 0, 0, 0, 0}
KH.L140.1		0	{0, 0, 0, 0, 1, 0, 0, 0}
KH.L140.10		0	{0, 0, 1, 0, 0, 0, 0, 0}
KH.L140.3		0	{0, 0, 0, 1, 0, 1, 0, 0}
KH.L141.11		0	{0, 0, 0, 0, 0, 1, 0, 0}
KH.L141.13		0	{0, 1, 0, 1, 0, 0, 0, 0}
KH.L141.15		0	{0, 1, 0, 0, 0, 0, 0, 0}
KH.L141.21		0	{1, 0, 0, 0, 0, 0, 0, 0}
KH.L141.25		0	{0, 0, 0, 0, 0, 1, 0, 0}
KH.L141.26		0	{0, 0, 1, 0, 0, 0, 0, 0}
KH.L141.32		0	{0, 0, 0, 0, 1, 0, 0, 0}
KH.L141.33		0	{0, 0, 0, 0, 0, 0, 1, 0}
KH.L141.42		0	{1, 0, 1, 1, 0, 0, 0, 0}
KH.L141.43		0	{1, 1, 1, 0, 0, 0, 0, 0}
KH.L141.48		0	{0, 0, 1, 0, 0, 0, 0, 0}
KH.L141.50		0	{1, 0, 0, 1, 0, 0, 1, 0}
KH.L141.62		0	{0, 0, 0, 0, 0, 0, 1, 0}
KH.L141.63		0	{1, 0, 0, 1, 0, 0, 1, 1}
KH.L141.64		0	{0, 0, 1, 0, 0, 0, 0, 0}
KH.L141.65		0	{1, 0, 0, 0, 0, 0, 0, 0}
KH.L141.67		0	{0, 1, 0, 0, 0, 0, 0, 0}
KH.L141.68		0	{1, 0, 0, 0, 0, 0, 0, 0}
KH.L141.7		0	{0, 1, 0, 0, 0, 0, 0, 0}
KH.L141.73		0	{0, 0, 0, 0, 0, 0, 0, 1}
KH.L142.13		0	{0, 1, 0, 0, 0, 0, 1, 0}
KH.L142.17		0	{1, 0, 0, 0, 0, 0, 0, 0}
KH.L143.11		0	{0, 0, 0, 1, 0, 0, 0, 0}
KH.L144.10		0	{1, 0, 1, 1, 1, 1, 1, 0}
KH.L144.12		0	{0, 0, 0, 1, 0, 0, 0, 0}
KH.L144.4		0	{0, 0, 0, 0, 1, 0, 0, 0}
KH.L144.5		0	{0, 0, 0, 0, 0, 0, 0, 1}
KH.L146.5		0	{0, 0, 0, 0, 1, 0, 0, 0}
KH.L147.13		0	{0, 0, 0, 0, 0, 1, 0, 0}
KH.L147.14		0	{0, 0, 0, 0, 0, 0, 1, 0}
KH.L147.17		0	{0, 0, 0, 0, 0, 0, 1, 0}
KH.L147.29		0	{0, 0, 0, 0, 0, 1, 0, 0}
KH.L147.32		0	{0, 0, 0, 1, 0, 0, 0, 0}
KH.L147.37		0	{0, 0, 0, 0, 0, 1, 0, 0}
KH.L149.14		0	{0, 0, 1, 0, 0, 0, 0, 0}
KH.L149.31		0	{0, 0, 0, 0, 0, 1, 0, 0}
KH.L149.38		0	{0, 0, 0, 1, 0, 0, 0, 0}
KH.L152.10		0	{0, 0, 0, 0, 0, 0, 1, 0}
KH.L152.53		0	{1, 0, 0, 0, 0, 0, 0, 0}
KH.L153.107		0	{0, 1, 0, 0, 0, 0, 0, 0}
KH.L153.14		0	{0, 1, 0, 0, 0, 0, 0, 0}
KH.L153.3		0	{0, 0, 0, 0, 0, 1, 1, 1}
KH.L153.4		0	{0, 0, 1, 0, 1, 0, 0, 1}
KH.L153.41		0	{0, 0, 1, 0, 0, 0, 0, 0}
KH.L153.48		0	{0, 0, 0, 1, 0, 0, 0, 0}
KH.L153.55		0	{0, 0, 0, 0, 0, 1, 0, 0}
KH.L153.56		0	{0, 0, 0, 0, 0, 0, 1, 0}
KH.L153.64		0	{0, 1, 1, 0, 0, 0, 0, 0}
KH.L153.65		0	{0, 0, 0, 1, 0, 0, 0, 0}
KH.L153.69		0	{0, 1, 0, 0, 0, 0, 0, 0}
KH.L153.79		0	{0, 0, 0, 0, 0, 1, 0, 0}
KH.L153.81		0	{0, 0, 0, 0, 1, 0, 0, 0}
KH.L153.87		0	{0, 0, 0, 1, 0, 0, 0, 0}
KH.L153.90		0	{0, 0, 0, 1, 0, 0, 0, 0}
KH.L154.22		0	{0, 1, 0, 0, 0, 0, 0, 0}
KH.L154.3		0	{0, 0, 0, 0, 0, 0, 0, 1}
KH.L154.38		0	{0, 0, 1, 0, 0, 0, 1, 0}
KH.L154.42		0	{0, 1, 0, 0, 0, 0, 0, 0}
KH.L154.52		0	{0, 1, 0, 0, 0, 0, 0, 0}
KH.L154.54		0	{0, 0, 0, 0, 1, 0, 0, 0}
KH.L154.7		0	{0, 0, 0, 1, 0, 1, 0, 0}
KH.L157.2		0	{1, 1, 0, 0, 1, 1, 0, 1}
KH.L158.4		0	{0, 1, 0, 1, 0, 0, 0, 0}
KH.L161.2		0	{1, 1, 0, 0, 0, 0, 0, 0}
KH.L162.3		0	{0, 0, 0, 0, 0, 1, 0, 0}
KH.L162.5		0	{0, 1, 0, 0, 0, 1, 0, 0}
KH.L164.1		0	{0, 0, 0, 0, 0, 0, 1, 0}
KH.L164.13		0	{0, 0, 0, 0, 0, 0, 0, 1}
KH.L164.21		0	{0, 0, 0, 0, 0, 1, 0, 0}
KH.L165.4		0	{0, 0, 0, 0, 0, 0, 1, 0}
KH.L168.1		0	{0, 0, 1, 0, 0, 0, 0, 0}
KH.L170.100		0	{0, 0, 0, 0, 1, 0, 0, 0}
KH.L170.101		0	{0, 0, 0, 0, 0, 1, 0, 0}
KH.L170.3		0	{0, 0, 0, 0, 1, 0, 0, 0}
KH.L170.36		0	{0, 0, 0, 0, 0, 0, 0, 1}
KH.L170.44		0	{1, 0, 0, 0, 0, 0, 0, 0}
KH.L170.62		0	{1, 0, 0, 0, 0, 0, 0, 0}
KH.L170.71		0	{0, 1, 0, 0, 0, 0, 0, 0}
KH.L170.73		0	{0, 0, 0, 0, 0, 0, 1, 0}
KH.L170.96		0	{0, 0, 0, 0, 0, 0, 1, 0}
KH.L170.97		0	{0, 0, 0, 0, 0, 1, 0, 0}
KH.L170.98		0	{0, 0, 0, 0, 0, 0, 1, 0}
KH.L17.10		0	{0, 0, 0, 0, 0, 1, 0, 0}
KH.L171.14		0	{1, 0, 0, 0, 0, 0, 0, 0}
KH.L171.19		0	{1, 0, 0, 0, 0, 1, 0, 0}
KH.L171.2		0	{0, 0, 0, 0, 1, 0, 0, 0}
KH.L171.24		0	{0, 0, 1, 0, 0, 0, 0, 0}
KH.L172.10		0	{0, 0, 0, 0, 0, 0, 0, 1}
KH.L172.11		0	{0, 0, 0, 1, 0, 0, 0, 0}
KH.L172.25		0	{0, 0, 1, 0, 0, 0, 0, 0}
KH.L172.28		0	{0, 0, 0, 0, 0, 0, 0, 1}
KH.L17.3		0	{0, 0, 0, 0, 1, 0, 0, 0}
KH.L173.7		0	{0, 0, 1, 0, 0, 0, 0, 0}
KH.L18.1		0	{0, 0, 0, 0, 0, 0, 1, 0}
KH.L18.116		0	{0, 0, 0, 0, 0, 0, 0, 1}
KH.L18.12		0	{0, 1, 0, 0, 0, 0, 0, 0}
KH.L18.132		0	{0, 0, 0, 0, 0, 0, 1, 0}
KH.L18.134		0	{0, 0, 0, 0, 1, 0, 0, 0}
KH.L18.136		0	{1, 0, 0, 0, 0, 0, 0, 0}
KH.L18.17		0	{0, 0, 0, 0, 0, 1, 1, 0}
KH.L18.19		0	{1, 1, 0, 0, 1, 1, 1, 1}
KH.L18.29		0	{1, 0, 0, 0, 0, 0, 1, 0}
KH.L18.30		0	{0, 0, 1, 0, 0, 0, 0, 0}
KH.L18.49		0	{0, 0, 1, 0, 0, 0, 0, 0}
KH.L18.73		0	{1, 0, 0, 0, 0, 0, 0, 0}
KH.L18.95		0	{0, 0, 0, 1, 0, 0, 0, 0}
KH.L19.1		0	{1, 0, 0, 0, 1, 0, 0, 0}
KH.L19.11		0	{0, 0, 0, 1, 0, 0, 0, 0}
KH.L20.18		0	{0, 1, 0, 0, 0, 0, 0, 0}
KH.L20.24		0	{0, 1, 1, 1, 0, 0, 0, 0}
KH.L22.12		0	{0, 1, 0, 0, 0, 0, 0, 0}
KH.L22.18		0	{0, 1, 0, 0, 0, 0, 0, 0}
KH.L22.26		0	{1, 1, 0, 0, 0, 0, 0, 0}
KH.L22.27		0	{0, 0, 0, 0, 0, 1, 0, 1}
KH.L22.34		0	{0, 0, 0, 0, 0, 0, 0, 1}
KH.L22.42		0	{0, 1, 0, 0, 0, 0, 0, 0}
KH.L22.50		0	{0, 0, 0, 0, 1, 0, 0, 0}
KH.L22.52		0	{0, 1, 0, 0, 0, 0, 1, 0}
KH.L22.6		0	{0, 0, 1, 0, 0, 0, 0, 0}
KH.L22.63		0	{0, 0, 0, 0, 0, 0, 1, 0}
KH.L22.68		0	{0, 0, 0, 0, 1, 0, 0, 0}
KH.L22.73		0	{0, 1, 0, 0, 1, 0, 0, 0}
KH.L22.9		0	{0, 1, 0, 0, 0, 0, 1, 0}
KH.L23.4		0	{0, 0, 0, 0, 0, 1, 0, 1}
KH.L24.28		0	{1, 0, 1, 1, 1, 0, 0, 0}
KH.L24.3		0	{0, 0, 0, 1, 0, 1, 0, 0}
KH.L24.34		0	{0, 0, 0, 0, 0, 0, 1, 0}
KH.L24.35		0	{0, 0, 0, 0, 0, 1, 0, 0}
KH.L24.38		0	{0, 0, 0, 0, 1, 0, 0, 1}
KH.L24.40		0	{0, 0, 1, 0, 0, 0, 0, 0}
KH.L25.1		0	{0, 0, 0, 0, 1, 0, 0, 0}
KH.L25.2		0	{1, 0, 0, 0, 0, 0, 0, 0}
KH.L25.6		0	{0, 0, 1, 0, 0, 0, 0, 0}
KH.L27.1		0	{0, 0, 1, 0, 0, 0, 0, 0}
KH.L27.2		0	{0, 1, 0, 0, 0, 0, 0, 0}
KH.L28.8		0	{0, 0, 1, 0, 0, 0, 0, 0}
KH.L29.3		0	{0, 0, 1, 0, 1, 0, 0, 0}
KH.L30.1		0	{0, 1, 1, 1, 0, 0, 0, 1}
KH.L3.20		0	{0, 0, 1, 0, 0, 0, 0, 0}
KH.L3.21		0	{0, 0, 1, 0, 0, 0, 0, 0}
KH.L34.1		0	{0, 0, 1, 0, 0, 1, 0, 0}
KH.L34.16		0	{0, 0, 0, 0, 1, 0, 0, 0}
KH.L34.29		0	{0, 0, 0, 0, 0, 0, 1, 0}
KH.L34.9		0	{0, 0, 1, 0, 0, 0, 0, 0}
KH.L35.9		0	{0, 1, 1, 0, 0, 0, 0, 0}
KH.L36.5		0	{0, 0, 0, 0, 0, 1, 0, 0}
KH.L37.12		0	{0, 1, 0, 0, 0, 0, 0, 0}
KH.L37.13		0	{1, 0, 1, 1, 0, 0, 0, 0}
KH.L37.26		0	{1, 0, 0, 1, 1, 0, 1, 1}
KH.L37.29		0	{0, 1, 0, 0, 0, 1, 0, 0}
KH.L37.30		0	{0, 0, 0, 0, 0, 1, 0, 0}
KH.L37.31		0	{0, 0, 0, 0, 0, 0, 0, 1}
KH.L37.35		0	{0, 0, 1, 0, 0, 0, 0, 0}
KH.L37.4		0	{0, 1, 0, 0, 0, 0, 0, 0}
KH.L37.53		0	{0, 0, 0, 0, 0, 0, 0, 1}
KH.L37.67		0	{1, 0, 0, 0, 0, 0, 0, 0}
KH.L37.76		0	{0, 0, 0, 0, 0, 0, 1, 0}
KH.L38.14		0	{0, 0, 0, 0, 0, 1, 0, 0}
KH.L38.6		0	{0, 0, 0, 0, 1, 0, 1, 0}
KH.L39.3		0	{0, 0, 0, 0, 0, 1, 0, 0}
KH.L40.18		0	{0, 0, 1, 1, 0, 1, 0, 0}
KH.L40.2		0	{0, 0, 0, 0, 1, 0, 0, 0}
KH.L40.20		0	{0, 0, 0, 0, 0, 0, 0, 1}
KH.L40.28		0	{0, 0, 0, 0, 0, 1, 0, 0}
KH.L4.1		0	{0, 0, 0, 0, 0, 0, 1, 0}
KH.L4.11		0	{0, 0, 0, 1, 0, 0, 0, 0}
KH.L41.1		0	{0, 0, 0, 0, 0, 0, 0, 1}
KH.L41.15		0	{0, 0, 0, 0, 0, 0, 0, 1}
KH.L41.19		0	{0, 1, 0, 0, 0, 0, 0, 0}
KH.L41.20		0	{0, 1, 0, 0, 0, 0, 0, 0}
KH.L41.30		0	{1, 1, 0, 0, 1, 1, 1, 0}
KH.L41.33		0	{0, 0, 0, 1, 0, 0, 0, 0}
KH.L41.45		0	{1, 0, 0, 0, 0, 0, 0, 0}
KH.L41.48		0	{0, 0, 0, 0, 0, 0, 0, 1}
KH.L41.59		0	{1, 0, 0, 0, 0, 0, 0, 0}
KH.L4.16		0	{0, 0, 0, 0, 0, 0, 0, 1}
KH.L41.65		0	{1, 0, 0, 0, 0, 0, 0, 0}
KH.L41.66		0	{1, 0, 0, 0, 0, 0, 0, 0}
KH.L42.1		0	{1, 0, 0, 1, 0, 0, 0, 0}
KH.L42.7		0	{0, 0, 0, 0, 0, 0, 0, 1}
KH.L4.30		0	{0, 0, 0, 1, 0, 0, 0, 0}
KH.L44.1		0	{0, 0, 0, 0, 1, 0, 0, 0}
KH.L44.20		0	{1, 0, 0, 0, 1, 0, 0, 0}
KH.L44.24		0	{0, 0, 0, 0, 0, 0, 1, 0}
KH.L4.43		0	{0, 1, 0, 0, 0, 0, 1, 1}
KH.L46.13		0	{0, 1, 0, 0, 0, 1, 0, 0}
KH.L46.5		0	{1, 1, 1, 1, 0, 1, 1, 1}
KH.L4.7		0	{0, 0, 0, 0, 0, 1, 0, 0}
KH.L47.10		0	{0, 0, 0, 0, 0, 0, 0, 1}
KH.L47.2		0	{0, 0, 1, 0, 0, 0, 0, 0}
KH.L47.3		0	{0, 0, 0, 0, 0, 0, 1, 1}
KH.L47.4		0	{0, 0, 0, 0, 0, 0, 1, 0}
KH.L5.13		0	{0, 0, 0, 1, 0, 1, 0, 0}
KH.L5.16		0	{0, 0, 0, 1, 0, 0, 0, 0}
KH.L5.23		0	{0, 0, 0, 1, 0, 1, 0, 0}
KH.L53.21		0	{0, 0, 0, 0, 0, 1, 0, 0}
KH.L56.3		0	{0, 1, 0, 0, 0, 0, 0, 0}
KH.L56.4		0	{0, 0, 0, 0, 1, 0, 0, 0}
KH.L56.5		0	{0, 1, 0, 0, 0, 0, 0, 0}
KH.L57.29		0	{0, 0, 0, 0, 0, 0, 1, 0}
KH.L57.6		0	{0, 1, 0, 0, 0, 0, 0, 0}
KH.L59.1		0	{0, 1, 0, 0, 0, 0, 0, 0}
KH.L59.10		0	{1, 0, 1, 0, 0, 0, 0, 0}
KH.L59.12		0	{0, 1, 0, 0, 0, 0, 0, 0}
KH.L6.1		0	{0, 0, 0, 0, 0, 1, 0, 0}
KH.L61.9		0	{1, 0, 0, 0, 0, 0, 0, 0}
KH.L62.2		0	{0, 0, 1, 0, 0, 0, 0, 0}
KH.L63.14		0	{0, 0, 0, 0, 1, 1, 0, 0}
KH.L63.15		0	{0, 0, 0, 1, 0, 0, 0, 0}
KH.L63.17		0	{1, 0, 0, 0, 0, 0, 0, 0}
KH.L63.19		0	{0, 1, 0, 0, 0, 0, 0, 0}
KH.L63.23		0	{0, 0, 1, 0, 0, 0, 0, 0}
KH.L65.31		0	{0, 1, 0, 0, 0, 0, 0, 0}
KH.L65.32		0	{0, 0, 0, 0, 1, 0, 0, 0}
KH.L66.2		0	{0, 0, 0, 1, 0, 0, 0, 0}
KH.L66.3		0	{0, 0, 0, 1, 0, 0, 0, 0}
KH.L67.2		0	{1, 0, 0, 0, 0, 0, 0, 0}
KH.L69.8		0	{1, 0, 1, 0, 0, 0, 0, 0}
KH.L71.17		0	{0, 0, 0, 0, 0, 1, 0, 0}
KH.L7.12		0	{0, 0, 0, 0, 0, 0, 1, 1}
KH.L72.2		0	{0, 0, 1, 0, 0, 0, 0, 0}
KH.L73.4		0	{0, 1, 0, 0, 1, 0, 0, 0}
KH.L73.5		0	{0, 0, 1, 0, 0, 0, 0, 0}
KH.L75.9		0	{0, 0, 0, 1, 0, 0, 0, 0}
KH.L76.4		0	{0, 0, 0, 0, 0, 1, 0, 0}
KH.L76.6		0	{0, 1, 0, 1, 0, 1, 0, 0}
KH.L78.10		0	{1, 0, 0, 0, 0, 0, 0, 0}
KH.L78.6		0	{0, 0, 0, 0, 0, 1, 0, 0}
KH.L78.7		0	{0, 0, 0, 1, 0, 0, 0, 0}
KH.L78.9		0	{0, 0, 0, 0, 0, 0, 1, 0}
KH.L8.16		0	{0, 0, 0, 0, 1, 0, 0, 0}
KH.L8.17		0	{0, 0, 1, 0, 0, 0, 0, 0}
KH.L8.20		0	{0, 0, 1, 0, 0, 1, 0, 0}
KH.L83.3		0	{0, 0, 0, 0, 0, 0, 1, 0}
KH.L84.1		0	{0, 1, 0, 0, 0, 0, 0, 0}
KH.L84.11		0	{0, 1, 0, 0, 0, 0, 1, 0}
KH.L84.16		0	{0, 1, 0, 1, 0, 0, 0, 0}
KH.L84.19		0	{0, 1, 0, 0, 1, 0, 0, 0}
KH.L84.20		0	{0, 1, 1, 0, 0, 0, 0, 0}
KH.L84.29		0	{0, 0, 0, 0, 1, 0, 0, 0}
KH.L84.30		0	{0, 1, 0, 0, 0, 0, 0, 0}
KH.L84.5		0	{0, 0, 0, 0, 0, 1, 0, 0}
KH.L84.9		0	{0, 0, 0, 1, 0, 0, 0, 0}
KH.L87.1		0	{0, 0, 1, 1, 1, 1, 1, 1}
KH.L87.16		0	{0, 0, 0, 0, 0, 1, 0, 0}
KH.L87.17		0	{0, 1, 1, 0, 0, 0, 0, 0}
KH.L87.21		0	{0, 0, 1, 0, 0, 0, 0, 0}
KH.L87.26		0	{0, 1, 0, 0, 0, 0, 0, 0}
KH.L87.31		0	{0, 0, 0, 0, 0, 0, 1, 0}
KH.L87.54		0	{0, 0, 0, 0, 0, 1, 0, 0}
KH.L87.55		0	{1, 0, 0, 0, 0, 0, 0, 0}
KH.L87.57		0	{0, 0, 1, 0, 0, 0, 0, 0}
KH.L87.60		0	{0, 1, 0, 0, 0, 0, 0, 0}
KH.L8.9		0	{1, 0, 0, 0, 0, 1, 0, 0}
KH.L90.2		0	{0, 0, 0, 0, 0, 1, 0, 1}
KH.L90.8		0	{0, 1, 0, 0, 0, 0, 0, 0}
KH.L92.12		0	{0, 0, 0, 0, 0, 1, 0, 0}
KH.L92.2		0	{0, 0, 0, 0, 1, 0, 0, 0}
KH.L9.23		0	{0, 0, 0, 1, 0, 0, 0, 0}
KH.L9.39		0	{0, 0, 1, 0, 0, 0, 0, 1}
KH.L95.10		0	{0, 0, 0, 1, 1, 0, 1, 0}
KH.L95.6		0	{0, 0, 0, 0, 1, 0, 0, 0}
KH.L96.103		0	{0, 0, 0, 0, 0, 0, 1, 0}
KH.L96.33		0	{0, 0, 0, 0, 0, 0, 1, 0}
KH.L96.44		0	{0, 0, 1, 0, 0, 0, 0, 0}
KH.L96.48		0	{0, 0, 0, 0, 0, 0, 1, 0}
KH.L96.53		0	{0, 0, 0, 0, 0, 0, 1, 0}
KH.L96.6		0	{0, 0, 0, 0, 0, 0, 1, 0}
KH.L96.78		0	{0, 0, 0, 0, 0, 0, 1, 0}
KH.L96.82		0	{0, 1, 0, 0, 0, 0, 0, 0}
KH.L96.90		0	{1, 0, 0, 0, 0, 0, 0, 0}
KH.L97.6		0	{0, 0, 0, 0, 0, 0, 1, 0}
KH.L97.7		0	{0, 0, 0, 0, 0, 1, 1, 0}
KH.L98.3		0	{0, 1, 0, 0, 0, 0, 0, 0}
KH.L98.7		0	{0, 0, 0, 0, 0, 0, 1, 0}
KH.L99.2		0	{1, 0, 0, 1, 1, 1, 0, 1}
KH.S1005.2		0	{0, 0, 0, 0, 0, 0, 1, 0}
KH.S1007.1		0	{1, 0, 1, 1, 0, 0, 0, 0}
KH.S1007.2		0	{0, 0, 1, 0, 0, 0, 0, 0}
KH.S1012.1		0	{0, 1, 0, 0, 0, 0, 0, 0}
KH.S1022.3		0	{0, 0, 0, 1, 0, 0, 0, 0}
KH.S1023.1		0	{0, 0, 0, 1, 0, 0, 0, 0}
KH.S1023.2		0	{0, 0, 0, 0, 0, 1, 0, 0}
KH.S1034.3		0	{0, 0, 0, 0, 0, 0, 0, 1}
KH.S1035.3		0	{0, 0, 1, 0, 0, 0, 0, 0}
KH.S1036.2		0	{0, 0, 0, 0, 0, 1, 0, 0}
KH.S1039.4		0	{0, 0, 0, 0, 1, 0, 0, 0}
KH.S1039.5		0	{0, 0, 0, 0, 0, 0, 1, 0}
KH.S1042.3		0	{0, 1, 0, 0, 0, 0, 0, 0}
KH.S1053.1		0	{1, 0, 0, 0, 0, 0, 1, 0}
KH.S1053.2		0	{0, 0, 0, 1, 0, 0, 0, 0}
KH.S1056.1		0	{0, 0, 0, 0, 0, 1, 0, 0}
KH.S1056.2		0	{0, 0, 0, 1, 0, 1, 0, 0}
KH.S1060.2		0	{0, 0, 0, 1, 0, 0, 0, 0}
KH.S1062.3		0	{0, 0, 1, 0, 0, 0, 0, 1}
KH.S1064.1		0	{0, 0, 0, 1, 0, 0, 0, 0}
KH.S1065.3		0	{0, 0, 0, 0, 0, 0, 1, 0}
KH.S1066.1		0	{0, 0, 0, 0, 0, 1, 0, 0}
KH.S1066.4		0	{0, 1, 0, 0, 0, 0, 0, 0}
KH.S1074.2		0	{1, 0, 1, 0, 0, 0, 0, 0}
KH.S1083.1		0	{0, 1, 1, 1, 0, 0, 0, 0}
KH.S1083.2		0	{0, 1, 0, 0, 1, 0, 0, 1}
KH.S1090.2		0	{0, 0, 0, 0, 0, 1, 0, 0}
KH.S1090.3		0	{0, 0, 0, 1, 0, 0, 0, 0}
KH.S1095.1		0	{0, 0, 0, 0, 0, 1, 1, 1}
KH.S1100.1		0	{0, 0, 0, 0, 0, 1, 0, 0}
KH.S1100.2		0	{0, 0, 1, 0, 0, 0, 0, 0}
KH.S1105.2		0	{0, 0, 1, 0, 0, 0, 0, 0}
KH.S1116.1		0	{1, 0, 1, 1, 0, 0, 1, 0}
KH.S1116.3		0	{0, 0, 1, 0, 0, 0, 0, 1}
KH.S1120.2		0	{0, 0, 1, 0, 0, 0, 0, 0}
KH.S1120.4		0	{0, 0, 0, 0, 1, 0, 0, 0}
KH.S1136.4		0	{0, 0, 0, 0, 0, 1, 0, 0}
KH.S1138.2		0	{0, 0, 0, 0, 0, 1, 0, 0}
KH.S1139.1		0	{0, 1, 0, 0, 0, 1, 0, 1}
KH.S1147.1		0	{0, 1, 0, 0, 0, 0, 0, 0}
KH.S1147.2		0	{0, 0, 0, 1, 1, 1, 1, 0}
KH.S115.30		0	{0, 0, 0, 0, 0, 1, 1, 0}
KH.S115.37		0	{0, 1, 1, 0, 0, 1, 0, 0}
KH.S1162.1		0	{0, 0, 0, 0, 0, 1, 0, 0}
KH.S1170.1		0	{0, 0, 0, 0, 1, 0, 0, 0}
KH.S1170.2		0	{0, 1, 0, 1, 0, 0, 0, 0}
KH.S1171.1		0	{0, 1, 0, 0, 0, 0, 0, 0}
KH.S1175.1		0	{1, 0, 0, 0, 0, 0, 0, 0}
KH.S1175.2		0	{0, 0, 0, 0, 0, 0, 0, 1}
KH.S1182.1		0	{0, 0, 1, 0, 0, 0, 0, 0}
KH.S1182.2		0	{0, 0, 0, 0, 0, 0, 1, 0}
KH.S1190.1		0	{0, 0, 0, 0, 0, 1, 0, 0}
KH.S1202.1		0	{0, 0, 0, 1, 0, 1, 1, 0}
KH.S1202.2		0	{1, 0, 0, 0, 0, 0, 0, 0}
KH.S1204.1		0	{0, 0, 0, 0, 0, 0, 0, 1}
KH.S1211.3		0	{0, 1, 0, 0, 0, 0, 0, 0}
KH.S1212.2		0	{0, 0, 0, 0, 0, 1, 0, 0}
KH.S1218.3		0	{0, 0, 0, 0, 0, 1, 1, 0}
KH.S1219.3		0	{0, 0, 0, 0, 0, 0, 0, 1}
KH.S1220.2		0	{0, 0, 0, 0, 0, 0, 1, 0}
KH.S1222.1		0	{0, 0, 0, 0, 1, 0, 0, 0}
KH.S1222.3		0	{1, 1, 0, 0, 0, 0, 0, 0}
KH.S1227.3		0	{0, 0, 0, 0, 0, 1, 0, 0}
KH.S1233.1		0	{0, 1, 0, 0, 0, 0, 0, 0}
KH.S1233.2		0	{0, 1, 0, 0, 1, 0, 0, 0}
KH.S1235.1		0	{1, 0, 0, 1, 0, 1, 0, 0}
KH.S1235.2		0	{1, 1, 0, 1, 0, 1, 1, 1}
KH.S1265.1		0	{0, 0, 0, 1, 0, 0, 0, 0}
KH.S1273.1		0	{1, 0, 0, 0, 0, 0, 0, 0}
KH.S1283.1		0	{0, 0, 0, 1, 0, 0, 0, 0}
KH.S1303.1		0	{1, 1, 0, 1, 1, 1, 1, 1}
KH.S1303.2		0	{0, 0, 0, 0, 0, 0, 0, 1}
[truncated: 13,381 more rows]
